# Supplementary material for: Raw material choices and technical practices as indices of cultural change: Characterizing obsidian consumption at ‘Mycenaean’ Quartier Nu, Malia (Crete)
Source: PLoS One. 2022 Aug 23;17(8):e0273093. doi: 10.1371/journal.pone.0273093 (PMC9397941; doi:10.1371/journal.pone.0273093)
Supplement: S1 Table — (XLSX) [file pone.0273093.s001.xlsx]

## Sheet: Overview
Date	Total Chipped Stone	Obsidian	Obsid. %	Other Raw Materials	Other Raw Materials %
Final / Postpalatial	1164	1146	98.4536	18	1.54639
Neopalatial	101	97	96.0396	3	2.9703
Protopalatial	19	19	100	0	0
Uncertain	22	22	100	0	0
	1306	1284	98.6233

## Sheet: Final - Postpalatial
Excavation ID	Grid	Chipped Stone ID	General Context	Associated Pottery Date	Period	Deposit Type	Specific Context	Raw Material (Visual ID)	NAA Sample ID	NAA Result	Blank Type	Length (cm)	Width (cm)	Thickness (cm)	Retouch	Retouched implements		Notch		Point		Burin	Interpretative category
																Direct	Inverse	Direct	Inverse	Direct	Inverse
89.4148	GB133/134	CS 1305	Structure II,2	LM III/modern surface	Final / Postpalatial	surface	couche surface du decapage	Obsidian - Melian			BL PD	1.57	1.17	0.37	NO
88.2008	GE132NE+SE	CS 525	zone fosse I	LM III/modern surface	Final / Postpalatial	surface	W. outside	Obsidian - Melian?			CB	2.63	0.84	0.39	NO
88.2008	GE132NE+SE	CS 526	zone fosse I	LM III/modern surface	Final / Postpalatial	surface	W. outside	Obsidian - Melian			F2	3.4			NO
88.2012	GE133SW	CS 532	zone fosse I	LM III/modern surface	Final / Postpalatial	surface	W. outside	Obsidian - Melian			CORE	2.93	2.18	0.4	NO
88.2013	GE133NW	CS 533	zone fosse I	LM III/modern surface	Final / Postpalatial	surface	W. outside	Obsidian - Melian			F3	1.21			NO
88.2017	GE133SE	CS 531	zone fosse I	LM III/modern surface	Final / Postpalatial	surface	W. outside	Obsidian - Melian			B/F3	1.65			NO
88.2050	GE132SE	CS 470	zone fosse I	LM III	Final / Postpalatial	accumul	W. outside	Obsidian - Melian			BL PD	2.71	0.95	0.22	YES	right							retouched blade
89.4008	GE132SE	CS 471	zone fosse I	LM III	Final / Postpalatial	accumul	W. outside	Obsidian - Melian			F1	2.77	2.05	0.71	NO
89.4009	GE132SE	CS 473	zone fosse I	LM III	Final / Postpalatial	accumul	W. outside	Obsidian - Melian	MAN03	Dhemenegaki	BL PD	2.1	1.24	0.27	NO
89.4009	GE132SE	CS 474	zone fosse I	LM III	Final / Postpalatial	accumul	W. outside	Obsidian - Melian			F2	1.25	1.35	0.35	YES				right				notched flake
89.4009	GE132SE	CS 472	zone fosse I	LM III	Final / Postpalatial	accumul	W. outside	Obsidian - Melian			BL PD	2.01	0.91	0.2	NO
89.4017	GE133NW/SW	CS 1079	Structure VIII,1-2	LM III	Final / Postpalatial	accumul	West	Obsidian - Melian			BL REM CR	3.68	1.48	0.34	NO
89.4030	GE132NE/GD132SE	CS527	zone fosse I	LM III/modern surface	Final / Postpalatial	surface	W. outside	Obsidian - Melian			B/F3	2.29			NO
89.4030	GE132NE/GD132SE	CS528	zone fosse I	LM III/modern surface	Final / Postpalatial	surface	W. outside	Obsidian - Melian			F2	1.44			NO
89.4031	GE132NE/GD132SE	CS 529	zone fosse I	LM III/modern surface	Final / Postpalatial	surface	W. outside	Obsidian - Melian	MAN13	Sta Nychia	BL PD	1.47	0.55	0.16	NO
89.4031	GE132NE/GD132SE	CS 530	zone fosse I	LM III/modern surface	Final / Postpalatial	surface	W. outside	Obsidian - Melian			F3	1.3			NO
89.4039	GD133S	CS 1027	Structure VII,2	LM III/modern surface	Final / Postpalatial	surface	W. outside	Obsidian - Melian			F3	3.43	2.73	0.74	YES			right					notched flake
89.4039	GD133S	CS 1028	Structure VII,2	LM III/modern surface	Final / Postpalatial	surface	W. outside	Obsidian - Melian			F2	2.07	1.99	0.55	NO
89.4040	GD133S	CS 1029	Structure VII,2	LM III	Final / Postpalatial	accumul	W. outside	Obsidian - Melian			B/F2	2.09	1.55	0.4	NO
89.4040	GD133S	CS 1030	Structure VII,2	LM III	Final / Postpalatial	accumul	W. outside	Obsidian - Melian			CHNUK	<1.5			NO
89.4048	GE133NW/NE	CS 1031	Structure VII,2	LM III	Final / Postpalatial	accumul	W. outside	Obsidian - Melian			REJ BK	2.09	1.46	0.2	NO
89.4048	GE133NW/NE	CS 1032	Structure VII,2	LM III	Final / Postpalatial	accumul	W. outside	Obsidian - Melian			BL REM CR	1.45	0.98	0.16	NO
89.4061	GD 134 (partie sud)	CS 1065	Structure VI (sud)	LM III?	Final / Postpalatial	accumul	aile sud-ouest (Vénit.)	Obsidian - Melian			F2	1.59	1.75	0.41	NO
89.4068	GD133	CS 1033	Structure VII,1	LM III	Final / Postpalatial	accumul	aile sud-ouest	Obsidian - Melian			F1	2.39	2.4	0.9	NO
89.4069	GD133	CS 1035	Structure VII,1	LM III	Final / Postpalatial	accumul	aile sud-ouest	Obsidian - Melian			CHIP				too small
89.4069	GD133	CS 1036	Structure VII,1	LM III	Final / Postpalatial	accumul	aile sud-ouest	Obsidian - Melian			CHIP				too small
89.4069	GD133	CS 1037	Structure VII,1	LM III	Final / Postpalatial	accumul	aile sud-ouest	Obsidian - Melian			FRAG				too small
89.4069	GD133	CS 1038	Structure VII,1	LM III	Final / Postpalatial	accumul	aile sud-ouest	Obsidian - Melian			FRAG				too small
89.4069	GD133	CS 1034	Structure VII,1	LM III	Final / Postpalatial	accumul	aile sud-ouest	Obsidian - Melian			B/F3	2.03	0.81	0.23	NO
89.4074	GC133	CS 327	Structure IV,1-V	LM III/modern surface	Final / Postpalatial	surface	aile ouest	Obsidian - Melian			BL PD	2.01	1.08	0.3	NO
89.4074	GC133	CS 328	Structure IV,1-V	LM III/modern surface	Final / Postpalatial	surface	aile ouest	Obsidian - Melian			BL REM CR	1.69	1.04	0.39	NO
89.4076	GC133 (partie sud-est)	CS 1073	Structure V-VI	LM III	Final / Postpalatial	accumul	aile ouest	Obsidian - Melian			BL PD	2.21	0.7	0.18	NO
89.4077	GC133 (partie nord-est)	CS 1076	Structure V	LM III	Final / Postpalatial	accumul	aile ouest	Obsidian - Melian			F1	2.86	2.67	0.53	NO
89.4077	GC133 (partie nord-est)	CS 1077	Structure V	LM III	Final / Postpalatial	accumul	aile ouest	Obsidian - Melian			BL PD	1.8	1.08	0.25	NO
89.4083	GD133	CS 1039	Structure VII	LM III	Final / Postpalatial	accumul?	aile sud-ouest	Obsidian - Melian			BL REM COR	1.59	0.82	0.2	NO
89.4090	GD133 (partie sud)	CS 1042	Structure VII,2	LM III	Final / Postpalatial	accumul	W. outside	Obsidian - Melian			REJ BK	1.85	0.07	0.25	NO
89.4101	GD135	CS 1082	Structure IX,6	LM III/modern surface	Final / Postpalatial	surface	aile sud	Obsidian - Melian			F2	2.28	1.7	0.55	YES	left							retouched flake
89.4102	GD135	CS 1083	Structure IX,6	LM III	Final / Postpalatial	prélevement	aile sud	Obsidian - Melian			B/F3	1.1			NO
89.4103	GE135	CS 1084	Structure IX,2-3	LM III/modern surface	Final / Postpalatial	surface	aile sud	Obsidian - Melian			BL PD	1.48	0.93	0.11	NO
89.4103	GE135	CS 1394	Structure IX,2-3	LM III/modern surface	Final / Postpalatial	surface	aile sud	Obsidian - Melian			BL PD	1.09	0.56	0.09	NO
89.4111	GD135 (sud-ouest)	CS 1092	Structure IX,2	LM III	Final / Postpalatial	accumul	aile sud	Obsidian - Melian			REJ BK	3.2	1.89	0.67	NO
89.4132	GD/GE136 (berme)	CS 1096	Structure IX,3	LM III/modern surface	Final / Postpalatial	surface	aile sud	Obsidian - Melian			BL PD	3.1	1.1	0.28	NO
89.4137	GE136	CS 1105	Structure IX,3-4	LM III	Final / Postpalatial	accumul	aile sud	Obsidian - Melian			shatter				too small
89.4137	GE136	CS 1097	Structure IX,3-4	LM III	Final / Postpalatial	accumul	aile sud	Obsidian - Melian			BL PD	1.8	0.99	0.31	NO
89.4137	GE136	CS 1098	Structure IX,3-4	LM III	Final / Postpalatial	accumul	aile sud	Obsidian - Melian			REJ BASE	1.51			NO
89.4137	GE136	CS 1099	Structure IX,3-4	LM III	Final / Postpalatial	accumul	aile sud	Obsidian - Melian			BL	1.73	0.91	0.34	NO
89.4137	GE136	CS 1100	Structure IX,3-4	LM III	Final / Postpalatial	accumul	aile sud	Obsidian - Melian			F3	2.58			NO
89.4137	GE136	CS 1101	Structure IX,3-4	LM III	Final / Postpalatial	accumul	aile sud	Obsidian - Melian			F2	1.26			NO
89.4137	GE136	CS 1102	Structure IX,3-4	LM III	Final / Postpalatial	accumul	aile sud	Obsidian - Melian			F2	0.92			NO
89.4137	GE136	CS 1103	Structure IX,3-4	LM III	Final / Postpalatial	accumul	aile sud	Obsidian - Melian			F2	1.88			NO
89.4137	GE136	CS 1104	Structure IX,3-4	LM III	Final / Postpalatial	accumul	aile sud	Obsidian - Melian			F3	1.23			NO
89.4137	GE136	CS 1106	Structure IX,3-4	LM III	Final / Postpalatial	accumul	aile sud	Obsidian - Melian			CORE	2.1	1	0.81	NO
89.4137	GE136	CS 1107	Structure IX,3-4	LM III	Final / Postpalatial	accumul	aile sud	Obsidian - Melian			BL PD	2.13	0.74	0.25	NO
89.4137	GE136	CS 1108	Structure IX,3-4	LM III	Final / Postpalatial	accumul	aile sud	Obsidian - Melian			BL PD	1.89	0.88	0.23	NO
89.4137	GE136	CS 1109	Structure IX,3-4	LM III	Final / Postpalatial	accumul	aile sud	Obsidian - Melian			BL PD	2.41	0.54	0.14	NO
89.4141	GD136 (nord)	CS 1230	Structure XII,1	LM III	Final / Postpalatial	accumul	aile sud	Obsidian - Melian			F3	1.26			NO
89.4142	GD136 (est)	CS 1231	Structure XII,1	LM III	Final / Postpalatial	accumul	aile sud	Obsidian - Melian			BL PD	2.2	0.76	0.22	NO
89.4142	GD136 (est)	CS 1232	Structure XII,1	LM III	Final / Postpalatial	accumul	aile sud	Obsidian - Melian			BL PD	1.18	0.87	0.16	NO
89.4143	GD136	CS 1118	Structure IX,5	LM III	Final / Postpalatial	accumul	aile sud	Obsidian - Melian			BL PD	1.73	0.7	0.18	NO
89.4143	GD136	CS 1119	Structure IX,5	LM III	Final / Postpalatial	accumul	aile sud	Obsidian - Melian			F3	1.71			NO
89.4145	GD136	CS 1121	Structure IX,5	LM III	Final / Postpalatial	foyer ?	aile sud	Obsidian - Melian			BL PD	0.85	0.6	0.14	too small
89.4145	GD136	CS 1120	Structure IX,5	LM III	Final / Postpalatial	foyer ?	aile sud	Obsidian - Melian			B/F3	1.95			NO
89.4145	GD136	CS 1122	Structure IX,5	LM III	Final / Postpalatial	foyer ?	aile sud	Obsidian - Melian			BL	1.07			NO
89.4145	GD136	CS 1123	Structure IX,5	LM III	Final / Postpalatial	foyer ?	aile sud	Obsidian - Melian			CHIP				NO
89.4146	GD136	CS 1124	Structure IX,5	LM III	Final / Postpalatial	accumul	aile sud	Obsidian - Melian			F2	2			NO
89.4147	GD136 (partie ouest)	CS 1125	Structure IX,5	LM III	Final / Postpalatial	accumul	aile sud	Obsidian - Melian			BL PD	1.56	0.71	0.2	NO
89.4147	GD136 (partie ouest)	CS 1126	Structure IX,5	LM III	Final / Postpalatial	accumul	aile sud	Obsidian - Melian			BL / REJ	2.97	1.65	0.39	NO
89.4149	GB133-134	CS 427	Structure II,2-6	LM III/modern surface	Final / Postpalatial	surface	west	Obsidian - Melian			F1	2.59	1.54	0.93	YES	YES							endscraper
89.4149	GB133-134	CS 431	Structure II,2-6	LM III/modern surface	Final / Postpalatial	surface	west	Obsidian - Melian			BL REM CR	1.52	1.08	0.43	YES	YES							trapeze
89.4149	GB133-134	CS 428	Structure II,2-6	LM III/modern surface	Final / Postpalatial	surface	west	Obsidian - Melian			BL REM COR	1.52	1.09	0.38	NO
89.4149	GB133-134	CS 429	Structure II,2-6	LM III/modern surface	Final / Postpalatial	surface	west	Obsidian - Melian			REJ	1.76	1.37	0.3	NO
89.4149	GB133-134	CS 430	Structure II,2-6	LM III/modern surface	Final / Postpalatial	surface	west	Obsidian - Melian			F1	0.94	1.88	0.78	NO
89.4154	GB133/134 (berme S)	CS 423	Structure II,2	LM III/modern surface	Final / Postpalatial	surface	West	Obsidian - Melian			REJ	2.03	1.94	0.7	NO
89.4154	GB133/134 (berme S)	CS 424	Structure II,2	LM III/modern surface	Final / Postpalatial	surface	West	Obsidian - Melian			REJ / BL REM CR	2.52	0.92	0.39	NO
89.4154	GB133/134 (berme S)	CS 425	Structure II,2	LM III/modern surface	Final / Postpalatial	surface	West	Obsidian - Melian			BL REM COR	2.48	1.15	0.37	NO
89.4154	GB133/134 (berme S)	CS 426	Structure II,2	LM III/modern surface	Final / Postpalatial	surface	West	Obsidian - Melian			F2	1.73	1.34	0.6	NO
89.4155	GB133/134 (berme S)	CS 385	Structure II,2	LM III	Final / Postpalatial	c.destr	West	Obsidian - Melian			BL REM CR	1.71	1.29	0.44	NO
89.4155	GB133/134 (berme S)	CS 386	Structure II,2	LM III	Final / Postpalatial	c.destr	West	Obsidian - Melian			BL PD	0.85	0.65	0.17	NO
89.4155	GB133/134 (berme S)	CS 387	Structure II,2	LM III	Final / Postpalatial	c.destr	West	Obsidian - Melian			BL REM CR	1.06	0.87	0.23	NO
89.4160	GB134	CS 432	Structure II,4	LM III/modern surface	Final / Postpalatial	nettoyage	West Sond 93D	Obsidian - Melian			BL PD	1.82	1.07	0.38	NO
89.4183	GB134	CS 433	Structure II,4	LM III/modern surface	Final / Postpalatial	nettoyage	West Sond 93D	Obsidian - Melian			REJ	1.97	0.93	0.3	NO
89.4202	GD133W	CS 1043	Structure VII,1-2	LM III	Final / Postpalatial	accumul	W. outside	Obsidian - Melian			BL REM CR	2.28	1.11	0.36	NO
89.4202	GD133W	CS 1044	Structure VII,1-2	LM III	Final / Postpalatial	accumul	W. outside	Obsidian - Melian			BL REM CR	2.62	0.91	0.27	NO
89.4202	GD133W	CS 1045	Structure VII,1-2	LM III	Final / Postpalatial	accumul	W. outside	Obsidian - Melian			F2	1.81	1.8	0.7	NO
89.4203	GD133W	CS 1046	Structure VII,1-2	LM III/modern surface	Final / Postpalatial	surface	W. outside	Obsidian - Melian			BL PD	3.7	0.88	0.24	YES	right							notched blade
89.4204	GD133NW	CS 1047	Structure VII,1-2	LM III/modern surface	Final / Postpalatial	surface	W. outside	Obsidian - Melian			BL REM CR	1.81	0.59	0.11	NO
89.4205	GD133NW	CS 1048	Structure VII,2	LM III	Final / Postpalatial	accumul	W. outside	Obsidian - Melian			BL PD	2.39	0.74	0.24	NO
89.4205	GD133NW	CS 1049	Structure VII,2	LM III	Final / Postpalatial	accumul	W. outside	Obsidian - Melian			F2	1.73	1.4	0.38	NO
89.4209	GD132	CS 1050	Structure VII,2	LM III	Final / Postpalatial	accumul	W. outside	Obsidian - Melian			BL PD	2.09	1.1	0.28	NO
89.4209	GD132	CS 1051	Structure VII,2	LM III	Final / Postpalatial	accumul	W. outside	Obsidian - Melian			CB	2.3	0.91	0.37	NO
89.4209	GD132	CS 1052	Structure VII,2	LM III	Final / Postpalatial	accumul	W. outside	Obsidian - Melian			F1	1.68	2.47	0.81	NO
89.4215	GE134	CS 1127	Structure IX,1	LM III/modern surface	Final / Postpalatial	surface	aile SW (Vénit.)	Obsidian - Melian			F3	1.4			NO
89.4215	GE134	CS 1128	Structure IX,1	LM III/modern surface	Final / Postpalatial	surface	aile SW (Vénit.)	Obsidian - Melian			REJ BASE	1.28			NO
89.4217	GE133SW	CS 467	zone fosse I	LM I-III	Final / Postpalatial	accumul	W. outs. (sondage)	Obsidian - Melian			Rej Bk	1.87	1.47	0.41	NO
89.4218	GE133SW	CS 468	zone fosse I	LM I-III	Final / Postpalatial	accumul	W. outs. (sondage)	Obsidian - Melian			BL PD	1.49	0.51	0.15	NO
89.4219	GE133SW	CS 469	zone fosse I	LM I-III	Final / Postpalatial	accumul	W. outs. (sondage)	Obsidian - Melian			BL PD	1.39	0.69	0.17	NO
89.4226	GE134	CS 1133	Structure IX,1	LM III	Final / Postpalatial	accumul	aile SW (Vénit.)	Obsidian - Melian			F2	2.88			NO
89.4231	GD134W	CS 1067	Structure VI (sud)	LM III/modern surface	Final / Postpalatial	surface	aile SW (Vénit.)	Obsidian - Giali A			F1	2.67	1.81	1.26	NO
89.4233	GD134W	CS 1068	Structure VI (sud)	LM III/modern surface	Final / Postpalatial	surface	aile SW (Vénit.)	Obsidian - Melian			BL REM CR	2.32	0.41	0.3	NO
89.4240	GE134N/GD134SW	CS 1070	Structure VI (sud)	LM III?	Final / Postpalatial	accumul	aile SW (sond)	Obsidian - Melian			F3	1.25			NO
89.4240	GE134N/GD134SW	CS 1071	Structure VI (sud)	LM III?	Final / Postpalatial	accumul	aile SW (sond)	Obsidian - Melian			CORE	2.05	4.05	1	NO
89.4270	GD136W	CS 1135	Structure IX,3	LM III	Final / Postpalatial	surface	aile sud	Obsidian - Melian			BL PD	1.74	0.73	0.14	NO
89.4300	GA134	CS 422	Structure II,1	LM III/modern surface	Final / Postpalatial	surface	west	Obsidian - Melian			BL PD	1.31	0.68	0.21	NO
89.4303	GC134 (partie nord)	CS 1078	Structure V	LM I-III	Final / Postpalatial	accumul	west (sondage)	Obsidian - Melian			F2	2.36	2.96	0.46	NO
89.4316	GC134E	CS 1072	Structure VI	LM III/modern surface	Final / Postpalatial	surface	West	Obsidian - Melian			REJ CT	2.25	1.92	0.65	NO
90.0031	GC137	CS 629	Structure X,1	MM II/LM III	Final / Postpalatial	sondage	East	Obsidian - Melian			F2	2.45	2	0.63	NO
91.0046	FX140	CS 1318	nord (Sq. FX)	MM-LM III	Final / Postpalatial	accumul	N.-outside	Obsidian - Melian			F2	2.51	3.59	1.11	YES	base							end-scraper
91.0048	FX140	CS 1319	nord (Sq. FX)	MM-LM III	Final / Postpalatial	accumul	N.-outside	Obsidian - Melian			F3	1.65			NO
91.0053	FX140	CS 1320	nord (Sq. FX)	MM-LM III	Final / Postpalatial	accumul	N.-outside	Obsidian - Melian			BL PD	1.65	1.13	0.36	NO
91.0528	GA137N	CS 655	Structure X8	LM I-III	Final / Postpalatial	sondage	East	Obsidian - Melian			BL PD	0.81	0.64	0.19	YES	right							retouched blade
91.0528	GA137N	CS 656	Structure X8	LM I-III	Final / Postpalatial	sondage	East	Obsidian - Melian			CORE	1.42	1.05	0.42	NO
91.0528	GA137N	CS 657	Structure X8	LM I-III	Final / Postpalatial	sondage	East	Obsidian - Melian			BL PD	1.99	0.68	0.19	NO
91.0529	GA137N/GA136	CS 660	Structure X8	LM I-III	Final / Postpalatial	sondage	East	Obsidian - Melian			BL PD	1.29	1.15	0.38	YES	right							retouched blade
91.0529	GA137N/GA136	CS 661	Structure X8	LM I-III	Final / Postpalatial	sondage	East	Obsidian - Melian			PREP	1.37	1.4	0.3	YES	left							retouched flake
91.0529	GA137N/GA136	CS 658	Structure X8	LM I-III	Final / Postpalatial	sondage	East	Obsidian - Melian			BL PD	1.91	0.69	0.21	NO
91.0529	GA137N/GA136	CS 659	Structure X8	LM I-III	Final / Postpalatial	sondage	East	Obsidian - Melian			F3	2.47	1.99	0.65	NO
91.0529	GA137N/GA136	CS 662	Structure X8	LM I-III	Final / Postpalatial	sondage	East	Obsidian - Melian			BL PD	1.5	0.63	0.15	NO
91.0529	GA137N/GA136	CS 663	Structure X8	LM I-III	Final / Postpalatial	sondage	East	Obsidian - Melian			BL REM CR	1.15	0.67	0.32	NO
91.0529	GA137N/GA136	CS 664	Structure X8	LM I-III	Final / Postpalatial	sondage	East	Obsidian - Melian			REJ CT	0.79	1.01	0.21	NO
91.0529	GA137N/GA136	CS 665	Structure X8	LM I-III	Final / Postpalatial	sondage	East	Obsidian - Melian			BL PD	0.95	0.55	0.11	NO
91.0530	GA137N/GA136	CS 669	Structure X8	LM I-III	Final / Postpalatial	sondage	East	Obsidian - Melian			BL PD	2.6	0.97	0.24	YES	right/left	right/left						denticulated blade
91.0530	GA137N/GA136	CS 666	Structure X8	LM I-III	Final / Postpalatial	sondage	East	Obsidian - Melian			BL PD	1.83	0.61	0.17	NO
91.0530	GA137N/GA136	CS 667	Structure X8	LM I-III	Final / Postpalatial	sondage	East	Obsidian - Melian			BL PD	2	0.89	0.29	NO
91.0530	GA137N/GA136	CS 668	Structure X8	LM I-III	Final / Postpalatial	sondage	East	Obsidian - Melian			B/F3	1.33			NO
91.0530	GA137N/GA136	CS 670	Structure X8	LM I-III	Final / Postpalatial	sondage	East	Obsidian - Melian			BL PD	1.33	0.65	0.12	NO
91.0533	GA137N/GA136	CS 671	Structure X8	LM I-III	Final / Postpalatial	sondage	East	Obsidian - Melian			BL / REJ BK	3.3	1.16	0.24	YES	right							retouched blade
91.0536	GA137N	CS 672	Structure X9	LM I-III	Final / Postpalatial	sondage	East	Obsidian - Giali A			CHUNK	1.46	1.38	0.61	NO
91.0557	FZ137	CS 534	Square FZ	LM I-III	Final / Postpalatial	sondage	East	Obsidian - Melian			REJ BASE	1.63	1.36	0.51	NO
91.0575	FZ138	CS 694	Structure X14	LM III?	Final / Postpalatial	accum/fosse	East	Obsidian - Melian			CB	1.61	0.94	0.42	NO
91.0575	FZ138	CS 695	Structure X14	LM III?	Final / Postpalatial	accum/fosse	East	Obsidian - Melian			BL PD	1.31	0.7	0.24	NO
91.0576	GA137N	cs 673	Structure X10	LM I-III	Final / Postpalatial	fosse	East	Obsidian - Melian			BL PD	1.11	0.98	0.25	NO
91.0577	GA137N	CS 674	Structure X10	LM I-III	Final / Postpalatial	accumul	East	Obsidian - Melian			BL PD	0.67	0.65	0.09	NO
91.0577	GA137N	CS 675	Structure X10	LM I-III	Final / Postpalatial	accumul	East	Obsidian - Melian			BL PD	0.95	0.5	0.09	NO
91.0577	GA137N	CS 676	Structure X10	LM I-III	Final / Postpalatial	accumul	East	Obsidian - Melian			F2	1.15			NO
91.1506	GB138	CS 633	Structure X,7	MM-LM III	Final / Postpalatial	sondage	Est	Obsidian - Melian			REJ CT	1.36	2.61	0.4	NO
91.1562	FZ139S	CS 634	Structure X,18	MM-LM III	Final / Postpalatial	found.trench	Est	Obsidian - Melian			BL PD	1.89	0.7	0.17	NO
91.1562	FZ139S	CS 635	Structure X,18	MM-LM III	Final / Postpalatial	found.trench	Est	Obsidian - Melian			REJ CT	1.7	1.72	0.43	NO
91.1562	FZ139S	CS 636	Structure X,18	MM-LM III	Final / Postpalatial	found.trench	Est	Obsidian - Melian			REJ FC	1.31	1.16	0.21	NO
92.0002	GA137	CS 677	Structure X,9	LM II-III	Final / Postpalatial	sondage	Est-92A	Obsidian - Melian			BL PD	2.02	0.65	0.11	NO
92.0002	GA137	CS 678	Structure X,9	LM II-III	Final / Postpalatial	sondage	Est-92A	Obsidian - Melian			BL PD	2.02	0.86	0.26	NO
92.0002	GA137	CS 679	Structure X,9	LM II-III	Final / Postpalatial	sondage	Est-92A	Obsidian - Melian			BL PD	2.07	0.73	0.17	NO
92.0002	GA137	CS 680	Structure X,9	LM II-III	Final / Postpalatial	sondage	Est-92A	Obsidian - Melian			CB	1.24	1.04	0.5	NO
92.0002	GA137	CS 681	Structure X,9	LM II-III	Final / Postpalatial	sondage	Est-92A	Obsidian - Melian			CB	0.94	0.96	0.42	NO
92.0002	GA137	CS 682	Structure X,9	LM II-III	Final / Postpalatial	sondage	Est-92A	Obsidian - Melian			B/F3	1.13			NO
92.0002	GA137	CS 683	Structure X,9	LM II-III	Final / Postpalatial	sondage	Est-92A	Obsidian - Melian			F2	0.86			NO
92.0002	GA137	CS 684	Structure X,9	LM II-III	Final / Postpalatial	sondage	Est-92A	Obsidian - Melian			CHIP	1.05			NO
92.0002	GA137	CS 684	Structure X,9	LM II-III	Final / Postpalatial	sondage	Est-92A	Obsidian - Melian			F2	1.05			NO
92.0002	GA137	CS 686	Structure X,9	LM II-III	Final / Postpalatial	sondage	Est-92A	Obsidian - Melian			B/F3	0.7			NO
92.0002	GA137	CS 687	Structure X,9	LM II-III	Final / Postpalatial	sondage	Est-92A	Obsidian - Melian			REJ CT	0.88			NO
92.0003	GA137	CS 688	Structure X,9	LM II-III	Final / Postpalatial	accumul	Est-92A	Obsidian - Melian			CHIP				NO
92.0004	GA137	CS 689	Structure X,9	LM II-III	Final / Postpalatial	accumul	Est-92A	Obsidian - Melian			BL PD	1.27	0.85	0.15	NO
92.0004	GA137	CS 690	Structure X,9	LM II-III	Final / Postpalatial	accumul	Est-92A	Obsidian - Melian			BL REM CR	1.4	1.26	0.35	NO
92.0004	GA137	CS 691	Structure X,9	LM II-III	Final / Postpalatial	accumul	Est-92A	Obsidian - Melian			CB / REJ BK	2.87	1.5	0.59	NO
92.0013	FZ138/139	CS 637	Structure X,18	MM-LM III	Final / Postpalatial	sondage	Est-92B	Obsidian - Melian			BL PD	2.07	0.56	0.22	NO
92.0013	FZ138/139	CS 638	Structure X,18	MM-LM III	Final / Postpalatial	sondage	Est-92B	Obsidian - Melian			B/F3	1.85	0.9	0.43	NO
92.0014	FZ138/139	CS 639	Structure X,18	MM-LM III	Final / Postpalatial	sondage	Est-92B	Obsidian - Melian			F2	1.72			NO
92.0015	FZ138/139	CS 640	Structure X,18	MM-LM III	Final / Postpalatial	sondage	Est-92B	Obsidian - Melian			F2	1.51			NO
92.0015	FZ138/139	CS 641	Structure X,18	MM-LM III	Final / Postpalatial	sondage	Est-92B	Obsidian - Melian			BL REM COR	1.94	0.98	0.28	NO
92.0020	FZ138/139	CS 642	Structure X,18	MM-LM III	Final / Postpalatial	sondage	Est-92B	Obsidian - Melian			BL PD	1.14	0.72	0.15	NO
92.0020	FZ138/139	CS 643	Structure X,18	MM-LM III	Final / Postpalatial	sondage	Est-92B	Obsidian - Melian			REJ CT	1.15			NO
92.0021	FZ138/139	CS 644	Structure X,18	MM-LM III	Final / Postpalatial	sondage	Est-92B	Obsidian - Melian			F2	2.61			NO
92.0021	FZ138/139	CS 645	Structure X,18	MM-LM III	Final / Postpalatial	sondage	Est-92B	Obsidian - Melian			F2	1.35			NO
92.0021	FZ138/139	CS 646	Structure X,18	MM-LM III	Final / Postpalatial	sondage	Est-92B	Obsidian - Melian			BL PD	1.39	0.61	0.18	NO
92.0021	FZ138/139	CS 647	Structure X,18	MM-LM III	Final / Postpalatial	sondage	Est-92B	Obsidian - Melian			F1	0.9			NO
92.0021	FZ138/139	CS 648	Structure X,18	MM-LM III	Final / Postpalatial	sondage	Est-92B	Obsidian - Melian			BL PD	3.28	1.09	0.18	NO
92.0022	FZ138/139	CS 649	Structure X,18	MM-LM III	Final / Postpalatial	sondage	Est-92B	Obsidian - Melian			BL REM COR	0.9	0.76	0.18	NO
92.0023	FZ138/139	CS 650	Structure X,18	MM-LM III	Final / Postpalatial	sondage	Est-92B	Obsidian - Melian			REJ FC	1.26			NO
92.0025	FZ138/139	CS 651	Structure X,18	MM-LM III	Final / Postpalatial	sondage	Est-92B	Obsidian - Melian			F1	2.25			NO
92.0025	FZ138/139	CS 652	Structure X,18	MM-LM III	Final / Postpalatial	sondage	Est-92B	Obsidian - Melian			REJ BASE	0.72	1.08	0.64	NO
92.0025	FZ138/139	CS 653	Structure X,18	MM-LM III	Final / Postpalatial	sondage	Est-92B	Obsidian - Melian			CHIP				NO
92.0028	GA135E	CS 1217	Structure XI,3	LM II-III	Final / Postpalatial	sondage	C.Court-92C	Obsidian - Melian			BL	1.7	1.22	0.49	NO
92.0029	GA135E	CS 1218	Structure XI,3	LM II-III	Final / Postpalatial	sondage	C.Court-92C	Obsidian - Melian			CORE	2.01	1.38	0.94	NO
92.0029	GA135E	CS 1219	Structure XI,3	LM II-III	Final / Postpalatial	sondage	C.Court-92C	Obsidian - Melian			F3	0.98			NO
92.0041	GA136SW	CS 203	Structure XI,4	MM II-LM III	Final / Postpalatial	sondage	C.Court-92D	Obsidian - Melian			REJ BK	1.9	0.71	0.22	NO
92.0041	GA136SW	CS 204	Structure XI,4	MM II-LM III	Final / Postpalatial	sondage	C.Court-92D	Obsidian - Melian			F1	3.3	2.86	0.91	NO
92.0042	GA136SW	CS 205	Structure XI,4	MM II-LM III	Final / Postpalatial	sondage	C.Court-92D	Obsidian - Melian			F2	2.46			NO
92.0042	GA136SW	CS 206	Structure XI,4	MM II-LM III	Final / Postpalatial	sondage	C.Court-92D	Obsidian - Melian			BL PD	1	0.49	0.16	NO
92.0046	GA136SW	CS 207	Structure XI,4	MM II-LM III	Final / Postpalatial	sondage	C.Court-92D	Obsidian - Melian			CB	2.24	1.02	0.37	NO
92.0047	GA136SW	CS 209	Structure XI,4	MM II-LM III	Final / Postpalatial	sondage	C.Court-92D	Obsidian - Melian			PREP	1.07	0.99	0.26	NO
92.0052	GB136SE	CS 632	Structure X,2	MM-LM III	Final / Postpalatial	sondage	Est-92E	Obsidian - Melian			CORE	2.81	1.09	0.61	NO
92.0075	GD132/133	CS 1064	Structure VII,1	MM-LM III	Final / Postpalatial	sondage	West-92F	Obsidian - Melian			B/F2	2.05	0.85	0.25	NO
92.0545	GA140	CS 1012	Structure X,20	LM III/modern surface	Final / Postpalatial	surface	E.outside	Obsidian - Melian			F2	2.62	2.63	1.09	NO
92.0545	GA140	CS 1013	Structure X,20	LM III/modern surface	Final / Postpalatial	surface	E.outside	Obsidian - Melian			F2	1.45	1.86	0.53	NO
92.0546	GA140	CS 1014	Structure X,20	LM III/modern surface	Final / Postpalatial	surface	E.outside	Obsidian - Melian			B/F3	2.14	1.51	0.47	NO
92.0546	GA140	CS 1015	Structure X,20	LM III/modern surface	Final / Postpalatial	surface	E.outside	Obsidian - Melian			REJ	1.44	0.91	0.23	NO
92.0546	GA140	CS 1016	Structure X,20	LM III/modern surface	Final / Postpalatial	surface	E.outside	Obsidian - Melian			BL PD	1.8	0.67	0.19	NO
92.0547	GA140	CS 718	Structure X,20	LM III	Final / Postpalatial	accumul	E.outside	Obsidian - Melian			BL PD	1.81	0.59	0.17	NO
92.0547	GA140	CS 719	Structure X,20	LM III	Final / Postpalatial	accumul	E.outside	Obsidian - Melian			REJ	2.4	1.8	0.55	NO
92.0547	GA140	CS 720	Structure X,20	LM III	Final / Postpalatial	accumul	E.outside	Obsidian - Melian			BL PD	0.89	0.62	0.12	NO
92.0549	GA140	CS 721	Structure X,20	LM III	Final / Postpalatial	accumul	E.outside	Obsidian - Melian			F2	2.37	3.4	0.73	YES			YES					notch on base and on left
92.0549	GA140	CS 722	Structure X,20	LM III	Final / Postpalatial	accumul	E.outside	Obsidian - Melian			REJ	1.29	1.34	0.3	NO
92.0549	GA140	CS 723	Structure X,20	LM III	Final / Postpalatial	accumul	E.outside	Obsidian - Melian			BL PD	1	0.71	0.24	NO
92.0550	GA140	CS 728	Structure X,20	LM III	Final / Postpalatial	accumul	E.outside	Obsidian - Melian			BL PD	0.84	1.09	0.38	too small
92.0550	GA140	CS 724	Structure X,20	LM III	Final / Postpalatial	accumul	E.outside	Obsidian - Melian			F2	0.91	1.92	0.32	NO
92.0550	GA140	CS 725	Structure X,20	LM III	Final / Postpalatial	accumul	E.outside	Obsidian - Melian			BL PD	1.57	1.25	0.31	NO
92.0550	GA140	CS 726	Structure X,20	LM III	Final / Postpalatial	accumul	E.outside	Obsidian - Melian			F2	1.5	2.07	0.89	NO
92.0550	GA140	CS 727	Structure X,20	LM III	Final / Postpalatial	accumul	E.outside	Obsidian - Melian			F2	1.13	1.24	0.24	NO
92.0551	GA140	CS 729	Structure X,20	LM III	Final / Postpalatial	accumul	E.outside	Obsidian - Melian			F2	1.67	2.6	0.81	NO
92.0556	GA139/140+GA140	CS 730	Structure X,20	LM III	Final / Postpalatial	accumul	E.outside	Obsidian - Melian (Dhemenegaki?)			F2	3.16	1.62	0.96	NO
92.0556	GA139/140+GA140	CS 733	Structure X,20	LM III	Final / Postpalatial	accumul	E.outside	Obsidian - Melian			F2	2.32	1.38	0.5	YES			YES					notched flake - right
92.0556	GA139/140+GA140	CS 731	Structure X,20	LM III	Final / Postpalatial	accumul	E.outside	Obsidian - Melian			F2	2.32	1.28	0.44	NO
92.0556	GA139/140+GA140	CS 732	Structure X,20	LM III	Final / Postpalatial	accumul	E.outside	Obsidian - Melian			CORE	1.96	1.54	0.51	NO
92.0556	GA139/140+GA140	CS 734	Structure X,20	LM III	Final / Postpalatial	accumul	E.outside	Obsidian - Melian			BL REM CR	1.91	1.01	0.51	NO
92.0556	GA139/140+GA140	CS 735	Structure X,20	LM III	Final / Postpalatial	accumul	E.outside	Obsidian - Melian			PREP	1.33	1.38	0.33	NO
92.0556	GA139/140+GA140	CS 736	Structure X,20	LM III	Final / Postpalatial	accumul	E.outside	Obsidian - Melian			CHUNK	1.55	1.25	0.79	NO
92.0556	GA139/140+GA140	CS 737	Structure X,20	LM III	Final / Postpalatial	accumul	E.outside	Obsidian - Melian			BL PD	0.84	0.73	0.29	NO
92.0557	GA139/140+GA140	CS 744	Structure X,20	LM III	Final / Postpalatial	accumul	E.outside	Obsidian - Melian (Dhemenegaki?)			F3	1.92	1.62	0.61	NO
92.0557	GA139/140+GA140	CS 743	Structure X,20	LM III	Final / Postpalatial	accumul	E.outside	Obsidian - Melian			REJ?	2.72	1.58	0.79	YES	YES							percoir - backed to point on right
92.0557	GA139/140+GA140	CS 746	Structure X,20	LM III	Final / Postpalatial	accumul	E.outside	Obsidian - Melian			REJ	1.86	0.56	0.51	YES			YES					notched flake
92.0557	GA139/140+GA140	CS 738	Structure X,20	LM III	Final / Postpalatial	accumul	E.outside	Obsidian - Melian			F2	2.31	1.33	0.7	NO
92.0557	GA139/140+GA140	CS 739	Structure X,20	LM III	Final / Postpalatial	accumul	E.outside	Obsidian - Melian			BL REM CR	1.68	1.22	0.34	NO
92.0557	GA139/140+GA140	CS 740	Structure X,20	LM III	Final / Postpalatial	accumul	E.outside	Obsidian - Melian			BL PD	2.04	0.81	0.16	NO
92.0557	GA139/140+GA140	CS 741	Structure X,20	LM III	Final / Postpalatial	accumul	E.outside	Obsidian - Melian			REJ	1.46	1.12	0.22	NO
92.0557	GA139/140+GA140	CS 742	Structure X,20	LM III	Final / Postpalatial	accumul	E.outside	Obsidian - Melian			BL PD	1.13	0.91	0.28	NO
92.0557	GA139/140+GA140	CS 745	Structure X,20	LM III	Final / Postpalatial	accumul	E.outside	Obsidian - Melian			F3	1.77	1.54	0.3	NO
92.0557	GA139/140+GA140	CS 747	Structure X,20	LM III	Final / Postpalatial	accumul	E.outside	Obsidian - Melian			F3	0.91	0.49	0.26	NO
92.0557	GA139/140+GA140	CS 748	Structure X,20	LM III	Final / Postpalatial	accumul	E.outside	Obsidian - Melian			BL PD	1.12	0.78	0.24	NO
92.0557	GA139/140+GA140	CS 749	Structure X,20	LM III	Final / Postpalatial	accumul	E.outside	Obsidian - Melian			BL PD	0.91	0.54	0.13	NO
92.0559	GA139/140+GA140	CS 750	Structure X,20	LM III	Final / Postpalatial	accumul	E.outside	Obsidian - Melian			F3 / REJ?	2.71	0.69	0.57	NO
92.0562	GA139/140+GA140	CS 751	Structure X,20	LM III	Final / Postpalatial	accum/fosse?	E.outside	Obsidian - Melian			BL PD	2.31	0.84	0.3	YES	YES							percoir? Backed into point on right
92.0589	GC140N	CS 132	Structure X,25	LM III	Final / Postpalatial	accum/fosse?	E.outside	Obsidian - Melian			BL PD	1.34	1.01	0.2	NO
92.0589	GC140N	CS 133	Structure X,25	LM III	Final / Postpalatial	accum/fosse?	E.outside	Obsidian - Melian			BL PD	1.14	0.63	0.21	NO
92.0591	GC140N	CS 134	Structure X,25	LM III	Final / Postpalatial	accum/fosse?	E.outside	Obsidian - Melian (Dhemenegaki?)			REJ	2.37	1.74	0.49	NO
92.0591	GC140N	CS 154	Structure X,25	LM III	Final / Postpalatial	accum/fosse?	E.outside	Obsidian - Melian (Dhemenegaki?)			REJ	1.94	1.14	0.21	NO
92.0591	GC140N	CS 135	Structure X,25	LM III	Final / Postpalatial	accum/fosse?	E.outside	Obsidian - Melian			BL PD	2.88	1.29	0.35	YES			YES					notched blade on right
92.0591	GC140N	CS 148	Structure X,25	LM III	Final / Postpalatial	accum/fosse?	E.outside	Obsidian - Melian			BL PD	0.86	1.1	0.38	too small
92.0591	GC140N	CS 136	Structure X,25	LM III	Final / Postpalatial	accum/fosse?	E.outside	Obsidian - Melian			F1	1.44	2.13	0.45	NO
92.0591	GC140N	CS 137	Structure X,25	LM III	Final / Postpalatial	accum/fosse?	E.outside	Obsidian - Melian			F2	1.59	1.6	0.52	NO
92.0591	GC140N	CS 138	Structure X,25	LM III	Final / Postpalatial	accum/fosse?	E.outside	Obsidian - Melian			BL PD	2.12	1.1	0.31	NO
92.0591	GC140N	CS 139	Structure X,25	LM III	Final / Postpalatial	accum/fosse?	E.outside	Obsidian - Melian			CORE	2.42	0.95	0.37	NO
92.0591	GC140N	CS 140	Structure X,25	LM III	Final / Postpalatial	accum/fosse?	E.outside	Obsidian - Melian			F2	1.37	1.5	0.36	NO
92.0591	GC140N	CS 141	Structure X,25	LM III	Final / Postpalatial	accum/fosse?	E.outside	Obsidian - Melian			BL PD	1.53	0.92	0.21	NO
92.0591	GC140N	CS 142	Structure X,25	LM III	Final / Postpalatial	accum/fosse?	E.outside	Obsidian - Melian			REJ?	1.22	1.08	0.3	NO
92.0591	GC140N	CS 143	Structure X,25	LM III	Final / Postpalatial	accum/fosse?	E.outside	Obsidian - Melian			F1	0.99	1.3	0.2	NO
92.0591	GC140N	CS 144	Structure X,25	LM III	Final / Postpalatial	accum/fosse?	E.outside	Obsidian - Melian			CB	1.6	0.91	0.33	NO
92.0591	GC140N	CS 145	Structure X,25	LM III	Final / Postpalatial	accum/fosse?	E.outside	Obsidian - Melian			BL PD	1.36	0.69	0.21	NO
92.0591	GC140N	CS 146	Structure X,25	LM III	Final / Postpalatial	accum/fosse?	E.outside	Obsidian - Melian			BL PD	1.05	0.91	0.24	NO
92.0591	GC140N	CS 147	Structure X,25	LM III	Final / Postpalatial	accum/fosse?	E.outside	Obsidian - Melian			F3	0.75	1.3	0.19	NO
92.0591	GC140N	CS 149	Structure X,25	LM III	Final / Postpalatial	accum/fosse?	E.outside	Obsidian - Melian			F3	0.95	0.7	0.6	NO
92.0591	GC140N	CS 150	Structure X,25	LM III	Final / Postpalatial	accum/fosse?	E.outside	Obsidian - Melian			REJ	1.54	0.94	0.42	NO
92.0591	GC140N	CS 151	Structure X,25	LM III	Final / Postpalatial	accum/fosse?	E.outside	Obsidian - Melian			F2	1.31	1.17	0.65	NO
92.0591	GC140N	CS 152	Structure X,25	LM III	Final / Postpalatial	accum/fosse?	E.outside	Obsidian - Melian			B/F3	1.09	0.56	0.24	NO
92.0591	GC140N	CS 153	Structure X,25	LM III	Final / Postpalatial	accum/fosse?	E.outside	Obsidian - Melian			F3	1.19	1.95	0.43	NO
92.0593	GC140N/GB140S	CS 155	Structure X,25	LM III	Final / Postpalatial	accum/fosse?	E.outside	Obsidian - Melian			F3	2.46	0.71	0.66	NO
92.0593	GC140N/GB140S	CS 156	Structure X,25	LM III	Final / Postpalatial	accum/fosse?	E.outside	Obsidian - Melian			B/F3	2.07	1.23	0.45	NO
92.0593	GC140N/GB140S	CS 157	Structure X,25	LM III	Final / Postpalatial	accum/fosse?	E.outside	Obsidian - Melian			REJ	1.3	1.32	0.26	NO
92.0594	GC140N/GB140S	CS 158	Structure X,25	LM III	Final / Postpalatial	accumul	E.outside	Obsidian - Melian			F3	2.01	1.93	0.53	NO
92.0594	GC140N/GB140S	CS 159	Structure X,25	LM III	Final / Postpalatial	accumul	E.outside	Obsidian - Melian			F2	1.82	1.78	0.29	NO
92.0594	GC140N/GB140S	CS 160	Structure X,25	LM III	Final / Postpalatial	accumul	E.outside	Obsidian - Melian			F3	1.11	1.93	0.62	NO
92.0594	GC140N/GB140S	CS 161	Structure X,25	LM III	Final / Postpalatial	accumul	E.outside	Obsidian - Melian			BL PD	1	0.75	0.19	NO
92.0595	GC140N/GB140S	CS 163	Structure X,25	LM III	Final / Postpalatial	accumul	E.outside	Obsidian - Melian (Dhemenegaki?)			BL PD	1.78	1.41	0.28	NO
92.0595	GC140N/GB140S	CS 162	Structure X,25	LM III	Final / Postpalatial	accumul	E.outside	Obsidian - Melian			F1	2.27	2.2	0.81	YES	YES		YES					endscraper on thick cortical flake / with two left notches
92.0595	GC140N/GB140S	CS 164	Structure X,25	LM III	Final / Postpalatial	accumul	E.outside	Obsidian - Melian			F1	1.61	1.56	0.49	NO
92.1000	GC139	CS 1018	Structure X,23&X,25	LM III/modern surface	Final / Postpalatial	surface	East & E.outs	Obsidian - Melian			REJ	1.78	1.66	0.43	YES	YES		YES					endscraper/right notch on flake from back of blade core
92.1000	GC139	CS 1017	Structure X,23&X,25	LM III/modern surface	Final / Postpalatial	surface	East & E.outs	Obsidian - Melian			F3	2.37	3.31	0.8	NO
92.1001	GC139	CS 1019	Structure X,23&X,25	LM III/modern surface	Final / Postpalatial	c.destr	East & E.outs	Obsidian - Melian			BL REM COR	2.64	1.15	0.37	NO
92.1017	GD139	CS 1342	Structure XV,7/ XVII1+6	LM III/modern surface	Final / Postpalatial	surface	E.outside	Obsidian - Melian			F2 / CORE	2.78	2.68	1.39	NO
92.1020	GD139	CS 1343	Structure XV,7/ XVII1+6	LM III/modern surface	Final / Postpalatial	surface	E.outside	Obsidian - Melian			B/F2	2.88	1.89	0.71	YES			left					notched flake
92.1021	GD139	CS 1344	Structure XV,7/ XVII1+6	LM III/modern surface	Final / Postpalatial	surface	E.outside	Obsidian - Melian			BL PD	1.8	0.81	0.18	NO
92.1021	GD139	CS 1345	Structure XV,7/ XVII1+6	LM III/modern surface	Final / Postpalatial	surface	E.outside	Obsidian - Melian			F2	2.5	2.07	0.51	NO
92.1038	GD139W	CS 1346	Structure XV,6-7	LM III	Final / Postpalatial	c.destr	aile sud-est	Obsidian - Melian			BL PD	2.43	1.02	0.21	NO
92.1038	GD139W	CS 1347	Structure XV,6-7	LM III	Final / Postpalatial	c.destr	aile sud-est	Obsidian - Melian			F3	1.3			NO
92.1055	GC140S	CS 109	Structure X,25	LM III/modern surface	Final / Postpalatial	accum/fosse	E.outside	Obsidian - Melian (Dhemenegaki?)			REJ	3.09	2.29	0.5	YES			YES					notched on right, off face of blade core
92.1055	GC140S	CS 108	Structure X,25	LM III/modern surface	Final / Postpalatial	accum/fosse	E.outside	Obsidian - Melian			BL PD	2.54	1.24	0.34	NO
92.1055	GC140S	CS 110	Structure X,25	LM III/modern surface	Final / Postpalatial	accum/fosse	E.outside	Obsidian - Melian			B/F3	3.38	2.28	0.49	NO
92.1055	GC140S	CS 111	Structure X,25	LM III/modern surface	Final / Postpalatial	accum/fosse	E.outside	Obsidian - Melian			F3 / CORE	3.23	1.8	0.74	NO
92.1059	GC140S	CS 112	Structure X,25	LM I-III	Final / Postpalatial	accumul	E.outside	Obsidian - Melian			BL PD	1.92	1.01	0.26	NO
92.1063	GC140S	CS 113	Structure X,25	LM I-III	Final / Postpalatial	sondage	E.outside	Obsidian - Göllü Dağ			B/F3	1.79	1.16	0.29	NO
92.1064	GC140S	CS 118	Structure X,25	LM I-III	Final / Postpalatial	sondage	E.outside	Obsidian - Melian (Dhemenegaki?)			B/F3	1.51	1.75	0.6	NO
92.1064	GC140S	CS 114	Structure X,25	LM I-III	Final / Postpalatial	sondage	E.outside	Obsidian - Melian			REJ BK	3.26	2.99	0.56	YES	right							retouched flake
92.1064	GC140S	CS 115	Structure X,25	LM I-III	Final / Postpalatial	sondage	E.outside	Obsidian - Melian			B/F3	1.91			NO
92.1064	GC140S	CS 116	Structure X,25	LM I-III	Final / Postpalatial	sondage	E.outside	Obsidian - Melian			B/F3	1.91			NO
92.1064	GC140S	CS 117	Structure X,25	LM I-III	Final / Postpalatial	sondage	E.outside	Obsidian - Melian			REJ CT	2.09	1.16	0.25	NO
92.1066	GC140S	CS 119	Structure X,25	LM I-III	Final / Postpalatial	c.destr mixte	E.outside	Obsidian - Melian			BL PD	2.62	0.76	0.16	NO
92.1067	GC140S	CS 120	Structure X,25	LM I-III	Final / Postpalatial	sondage	E.outside	Obsidian - Melian			BL PD	2.08	0.61	0.14	NO
92.1081	GD139	CS 1348	Structure XV,4	LM III	Final / Postpalatial	nettoyage	aile sud-est	Obsidian - Melian			BL PD	1.49	0.76	0.25	NO
92.1502	GE138	CS 1349	Structure XV,1-2	LM III/modern surface	Final / Postpalatial	surface	aile sud-est	Obsidian - Melian			F2	2.09			NO
92.1503	GE138	CS 1350	Structure XV,1-2	LM III	Final / Postpalatial	accumul	aile sud-est	Obsidian - Melian			B/F3	2.26	1.49	0.27	NO
92.1503	GE138	CS 1351	Structure XV,1-2	LM III	Final / Postpalatial	accumul	aile sud-est	Obsidian - Melian			B/F3	1.84			NO
92.1505	GE138	CS 1352	Structure XV,1	LM III	Final / Postpalatial	accumul	aile sud-est,sondage 92G	Obsidian - Melian			BL PD	1.32	0.54	0.15	NO
92.1505	GE138	CS 1353	Structure XV,1	LM III	Final / Postpalatial	accumul	aile sud-est,sondage 92G	Obsidian - Melian			CB	1.21	1.26	0.49	NO
92.1511	GE138 + N	CS 1354	Structure XV,2	LM III	Final / Postpalatial	accumul	aile sud-est	Obsidian - Melian			BL REM COR	1.7	1	0.21	NO
92.1515	GE139	CS 1327	Structure XVII	LM III/modern surface	Final / Postpalatial	surface	aile sud-est	Obsidian - Melian			F1	3.55	2.25	0.66	NO
92.1517	GE139	CS 1328	Structure XVII	LM III/modern surface	Final / Postpalatial	surface	aile sud-est	Obsidian - Melian			B/F3	2.91	1.88	0.56	YES	left/right							perforator
92.1519	GE139	CS 1329	Structure XVII,2	LM III	Final / Postpalatial	accumul	aile sud-est	Obsidian - Melian			BL REM CR	1.94	0.79	0.2	NO
92.1520	GE139	CS 1330	Structure XVII	LM III	Final / Postpalatial	accumul	aile sud-est	Obsidian - Melian			BL PD	1.67	0.69	0.16	NO
92.1520	GE139	CS 1331	Structure XVII	LM III	Final / Postpalatial	accumul	aile sud-est	Obsidian - Melian			REJ FC	1.63	1.49	0.7	NO
92.1524	GE139	CS 1332	Structure XVII	LM III	Final / Postpalatial	fosse	aile sud-est	Obsidian - Melian			CHIP				NO
92.1525	GE139	CS 1333	Structure XVII	LM III	Final / Postpalatial	accumul	aile sud-est	Obsidian - Melian			BL PD	2.07	0.7	0.21	NO
92.1525	GE139	CS 1334	Structure XVII	LM III	Final / Postpalatial	accumul	aile sud-est	Obsidian - Melian			REJ CT	2.49	1.56	0.29	NO
92.1525	GE139	CS 1335	Structure XVII	LM III	Final / Postpalatial	accumul	aile sud-est	Obsidian - Melian			F3	1.29			NO
92.1530	GE140	CS 1336	Structure XVII,2-3	LM III/modern surface	Final / Postpalatial	surface	aile sud-est	Obsidian - Melian			REJ BK	1.87	1.49	0.53	NO
92.1530	GE140	CS 1337	Structure XVII,2-3	LM III/modern surface	Final / Postpalatial	surface	aile sud-est	Obsidian - Melian			F1	1.95			NO
92.1531	GE140	CS 1338	Structure XVII,2-3	LM III/modern surface	Final / Postpalatial	surface	aile sud-est	Obsidian - Melian			F3	1.61			NO
92.1533	GE140	CS 1339	Structure XVII,2-3	LM III/modern surface	Final / Postpalatial	surface	aile sud-est	Obsidian - Melian			B/F3	1.83			NO
92.1534	GE140	CS 1340	Structure XVII	LM III	Final / Postpalatial	fosse	aile sud-est	Obsidian - Melian			REJ FC	2.7	2.11	0.43	NO
92.1535	GE140	CS 1341	Structure XVII	LM III	Final / Postpalatial	fosse	aile sud-est	Obsidian - Melian			BL REM CR	3.56	1.2	0.46	YES	left/right			left				notched / retouched blade
92.1559	FY139S	CS 1006	Structure X,19	LM III/modern surface	Final / Postpalatial	surface	N. outside	Obsidian - Melian			REJ	2.91	2.22	0.53	NO
92.1563	FY139S	CS 1007	Structure X,19	LM III/modern surface	Final / Postpalatial	surface	N. outside	Obsidian - Melian			REJ	2.19	1.6	0.35	NO
92.1563	FY139S	CS 1008	Structure X,19	LM III/modern surface	Final / Postpalatial	surface	N. outside	Obsidian - Melian			CORE	2.19	0.84	0.69	NO
92.1564	FY139S	CS 1009	Structure X,19	LM III/modern surface	Final / Postpalatial	surface	N. outside	Obsidian - Melian			B/F3	1.63	1.29	0.58	NO
92.1564	FY139S	CS 1010	Structure X,19	LM III/modern surface	Final / Postpalatial	surface	N. outside	Obsidian - Melian			F3	1.58	0.79	0.51	NO
93.0002	GB141	CS 755	Structure X,26	LM III	Final / Postpalatial	accumul	E. outs. Sond 93A	Obsidian - Melian			BL REM CR	2.46	1	0.3	NO
93.0002	GB141	CS 756	Structure X,26	LM III	Final / Postpalatial	accumul	E. outs. Sond 93A	Obsidian - Melian			BL PD	0.89	0.63	0.19	NO
93.0003	GB141	CS 757	Structure X,26	LM III	Final / Postpalatial	accumul	E. outs. Sond 93A	Obsidian - Melian			BL REM COR	0.99	0.8	0.18	NO
93.0005	GB141	CS 758	Structure X,26	LM III	Final / Postpalatial	accumul	E. outs. Sond 93A	Obsidian - Melian			BL PD	1.87	0.91	0.24	NO
93.0005	GB141	CS 759	Structure X,26	LM III	Final / Postpalatial	accumul	E. outs. Sond 93A	Obsidian - Melian			PREP	1.8	1.02	0.16	NO
93.0005	GB141	CS 760	Structure X,26	LM III	Final / Postpalatial	accumul	E. outs. Sond 93A	Obsidian - Melian			PREP	0.48	1.01	0.13	NO
93.0006	GB141	CS 761	Structure X,26	LM III	Final / Postpalatial	accumul	E. outs. Sond 93A	Obsidian - Melian			REJ	1.47	1.25	0.28	NO
93.0007	GB141	CS 762	Structure X,26	LM III	Final / Postpalatial	surface	E. outs. Sond 93A	Obsidian - Melian			PREP	1.35	1.26	0.2	NO
93.0008	GB141	CS 763	Structure X,26	LM III	Final / Postpalatial	surface	E. outs. Sond 93A	Obsidian - Melian			REJ	1.84	0.65	0.7	NO
93.0035	GB134	CS 388	Structure II,3	LM III	Final / Postpalatial	accumul	West Sond 93C	Obsidian - Melian			BL PD	1.78	0.93	0.21	NO
93.0035	GB134	CS 389	Structure II,3	LM III	Final / Postpalatial	accumul	West Sond 93C	Obsidian - Melian			BL REM CR	2.32	0.73	0.31	NO
93.0040	GB134	CS 434	Structure II,4	LM III/modern surface	Final / Postpalatial	nettoyage	West Sond 93D	Obsidian - Melian			REJ	1.71	1.46	0.48	YES	YES							retouched B/F3 from back of blade core
93.0040	GB134	CS 435	Structure II,4	LM III/modern surface	Final / Postpalatial	nettoyage	West Sond 93D	Obsidian - Melian			BL REM COR	0.84	1.77	0.41	NO
93.0040	GB134	CS 436	Structure II,4	LM III/modern surface	Final / Postpalatial	nettoyage	West Sond 93D	Obsidian - Melian			BL PD	1.29	0.89	0.2	NO
93.0041	GB134	CS 381	Structure II,4	LM I-III	Final / Postpalatial	accumul	West Sond 93D	Obsidian - Melian (Dhemenegaki?)			BL PD	1.6	0.9	0.23	NO
93.0041	GB134	CS 383	Structure II,4	LM I-III	Final / Postpalatial	accumul	West Sond 93D	Obsidian - Melian (Dhemenegaki?)			CHUNK	1.8	0.99	1.15	NO
93.0041	GB134	CS 380	Structure II,4	LM I-III	Final / Postpalatial	accumul	West Sond 93D	Obsidian - Melian			F3	1	1.48	0.29	NO
93.0041	GB134	CS 382	Structure II,4	LM I-III	Final / Postpalatial	accumul	West Sond 93D	Obsidian - Melian			CORE	1.56	0.66	0.47	NO
93.0064	GA133S	CS 454	Structure I,3	LM I-III	Final / Postpalatial	accumul	West	Obsidian - Melian			B/F3	2.06	1.02	0.37	NO
93.0064	GA133S	CS 455	Structure I,3	LM I-III	Final / Postpalatial	accumul	West	Obsidian - Melian			BL PD	1.63	1.64	0.49	NO
93.0064	GA133S	CS 456	Structure I,3	LM I-III	Final / Postpalatial	accumul	West	Obsidian - Melian			BL REM CR	1.63	1.22	0.4	NO
93.0083	Berme Centrale N-S	CS 1220	Structure XI,6-7	LM III/modern surface	Final / Postpalatial	surface	Cour Centrale	Obsidian - Melian			F2	1.69	2.17	0.49	NO
93.0084	Berme Centrale N-S	CS 1221	Structure XI,6-7	LM III/modern surface	Final / Postpalatial	surface	Cour Centrale	Obsidian - Melian			B/F3	1.64	1.16	0.19	NO
93.0104	Berme Centrale E-W	CS 1170	Structure IX,6-7	LM III	Final / Postpalatial	accumul	aile sud	Obsidian - Melian			BL PD	1.4	0.9	0.19	NO
93.0107	GD135/136N	CS 1322	Structure XIX	LM III	Final / Postpalatial	nettoyage	aile sud	Obsidian - Melian			BL PD	1.71	0.83	0.31	YES	right							backed blade
93.0107	GD135/136N	CS 1323	Structure XIX	LM III	Final / Postpalatial	nettoyage	aile sud	Obsidian - Melian			BL REM CR	0.76	0.89	0.35	NO
93.0108	GD134N	CS 1324	Structure XIX	LM III	Final / Postpalatial	nettoyage	aile sud	Obsidian - Melian			F2	1.86			NO
93.0108	GD134N	CS 1325	Structure XIX	LM III	Final / Postpalatial	nettoyage	aile sud	Obsidian - Melian			BL PD	1.17	0.98	0.17	NO
93.0501	FZ139E	CS 1011	Structure X,19-20	LM III/modern surface	Final / Postpalatial	surface	N.E.outside	Obsidian - Melian			F3	1.86	0.57	0.29	NO
93.0510	FZ139E	CS 712	Structure X,19-20	LM III	Final / Postpalatial	accumul	N.E.outside	Obsidian - Melian (Dhemenegaki) or Nenezi Dağ			FRAG				too small
93.0510	FZ139E	CS 709	Structure X,19-20	LM III	Final / Postpalatial	accumul	N.E.outside	Obsidian - Melian			F2	3.93	2.52	0.89	NO
93.0510	FZ139E	CS 710	Structure X,19-20	LM III	Final / Postpalatial	accumul	N.E.outside	Obsidian - Melian			BL REM CR	1.24	0.58	0.21	NO
93.0510	FZ139E	CS 711	Structure X,19-20	LM III	Final / Postpalatial	accumul	N.E.outside	Obsidian - Melian			BL REM CR	2.1	1.06	0.4	NO
93.0519	FZ139E	CS 713	Structure X,19-20	LM III	Final / Postpalatial	accumul	N.E.outside	Obsidian - Melian			F2	1.81	2.2	0.71	NO
93.0522	FZ138E	CS 700	Structure X,19 (west)	LM III	Final / Postpalatial	accumul	N. outside	Obsidian - Melian			BL PD	2.34	0.76	0.2	NO
93.0522	FZ138E	CS 701	Structure X,19 (west)	LM III	Final / Postpalatial	accumul	N. outside	Obsidian - Melian			F2	1.38	0.98	0.49	NO
93.0523	FZ138E	CS 702	Structure X,19 (west)	LM III	Final / Postpalatial	accumul	N. outside	Obsidian - Melian			REJ	1.61	1.59	0.43	NO
93.0524	FZ138E	CS 703	Structure X,19 (west)	LM III	Final / Postpalatial	accumul	N. outside	Obsidian - Melian			F2	1.7	1.16	0.46	NO
93.0527	FZ139E	CS 714	Structure X,19-20	LM III	Final / Postpalatial	accumul	N.E. outside	Obsidian - Melian			B/F2	1.97	1.24	0.46	NO
93.0527	FZ139E	CS 715	Structure X,19-20	LM III	Final / Postpalatial	accumul	N.E. outside	Obsidian - Melian			PREP	1.85	1.17	0.26	NO
93.0527	FZ139E	CS 716	Structure X,19-20	LM III	Final / Postpalatial	accumul	N.E. outside	Obsidian - Melian			B/F3	2.03	1.51	0.34	NO
93.0530	FZ139E	CS 717	Structure X,19-20	LM III	Final / Postpalatial	accumul	N.E. outside	Obsidian - Melian			FRAG				too small
93.0548	FZ139E	CS 754	Structure X,20 (cent.)	LM III	Final / Postpalatial	accum/fosse?	E.outside	Obsidian - Melian			BL PD	2.09	0.43	0.37	YES	YES	YES						backed direct right, inverse left - percoir?
93.0548	FZ139E	CS 752	Structure X,20 (cent.)	LM III	Final / Postpalatial	accum/fosse?	E.outside	Obsidian - Melian			F1	2.07	1.89	0.53	NO
93.0548	FZ139E	CS 753	Structure X,20 (cent.)	LM III	Final / Postpalatial	accum/fosse?	E.outside	Obsidian - Melian			REJ	2.14	1.26	0.68	NO
93.0554	FZ138	CS 696	Structure X,19E	LM III	Final / Postpalatial	accumul	N. outside	Obsidian - Melian			BL REM CR	3.23	1.2	0.3	YES			YES					notched blade
93.0556	FZ138	CS 697	Structure X,19E	LM III	Final / Postpalatial	accumul	N. outside	Obsidian - Melian			F2	1.5	1.71	0.74	NO
93.0557	FZ138	CS 698	Structure X,19E	LM III	Final / Postpalatial	accumul	N. outside	Obsidian - Melian			F2	2.29	1.1	0.71	NO
93.0557.2	FZ138	CS 699	Structure X,19E	LM III	Final / Postpalatial	accumul	N. outside	Obsidian - Melian			PREP	0.96	0.57	0.17	NO
93.0566	FZ138	CS 704	Structure X,19 (west)	LM III	Final / Postpalatial	accumul	N. outside	Obsidian - Melian			PREP	0.99	0.95	0.32	NO
93.0566	FZ138	CS 705	Structure X,19 (west)	LM III	Final / Postpalatial	accumul	N. outside	Obsidian - Melian			F3	1.91	2.52	0.64	NO
93.0569	FZ138	CS 706	Structure X,19 (west)	LM III	Final / Postpalatial	accumul	N. outside	Obsidian - Melian			BL PD	1.42	0.64	0.15	NO
93.0570	FZ138	CS 707	Structure X,19 (west)	LM III	Final / Postpalatial	accumul	N. outside	Obsidian - Melian			REJ	3.58	2.18	0.71	NO
93.0572	FZ138	CS 708	Structure X,19 (west)	LM III	Final / Postpalatial	accumul	N. outside	Obsidian - Melian			BL PD	2.36	1.36	0.34	NO
93.0590	GC/GD 131/132	CS 1321	Structure XVIII,1	LM III	Final / Postpalatial	accumul	W.outside	Obsidian - Melian			BL PD	2.02	1.11	0.17	NO
93.0593	GC/GD 131/132	CS 107	Structure XVIII,1	LM I-III	Final / Postpalatial	accumul	W.outside	Obsidian - Melian			F2	2.76	4.17	0.61	YES		base						retouched flake
93.1000	GD136E/137W	CS 1275	Structure XII,1	LM III/modern surface	Final / Postpalatial	surface	aile sud-est	Obsidian - Melian			B/F3	1.5	1.42	0.33	YES			right					notched blade
93.1000	GD136E/137W	CS 1274	Structure XII,1	LM III/modern surface	Final / Postpalatial	surface	aile sud-est	Obsidian - Melian			BL PD	2.64	1.65	0.35	NO
93.1000	GD136E/137W	CS 1276	Structure XII,1	LM III/modern surface	Final / Postpalatial	surface	aile sud-est	Obsidian - Melian			REJ CT	1.53	0.74		NO
93.1002	GD136E/137W	CS 1277	Structure XII,1	LM III/modern surface	Final / Postpalatial	surface	aile sud-est	Chert - Grey	MAN04	Giali A	B/F3	2			NO
93.1002	GD136E/137W	CS 1278	Structure XII,1	LM III/modern surface	Final / Postpalatial	surface	aile sud-est	Obsidian - Melian			CHIP				NO
93.1002	GD136E/137W	CS 1279	Structure XII,1	LM III/modern surface	Final / Postpalatial	surface	aile sud-est	Obsidian - Melian			BL PD	2.1	0.75	0.17	NO
93.1002	GD136E/137W	CS 1280	Structure XII,1	LM III/modern surface	Final / Postpalatial	surface	aile sud-est	Obsidian - Melian			BL PD	1.79	0.88	0.24	NO
93.1002	GD136E/137W	CS 1281	Structure XII,1	LM III/modern surface	Final / Postpalatial	surface	aile sud-est	Obsidian - Melian			BL PD	1.4	0.52	0.12	NO
93.1002	GD136E/137W	CS 1282	Structure XII,1	LM III/modern surface	Final / Postpalatial	surface	aile sud-est	Obsidian - Melian			F1	1.7			NO
93.1002	GD136E/137W	CS 1283	Structure XII,1	LM III/modern surface	Final / Postpalatial	surface	aile sud-est	Obsidian - Melian			B/F3	2.16			NO
93.1002	GD136E/137W	CS 1284	Structure XII,1	LM III/modern surface	Final / Postpalatial	surface	aile sud-est	Obsidian - Melian			BL REM COR	2.29	1.28	0.45	NO
93.1003	GD136E/137W	CS 1285	Structure XII,1	LM III/modern surface	Final / Postpalatial	surface	aile sud-est	Obsidian - Melian			REJ FC	1.58			NO
93.1004	GE137N	CS 69	Structure XIII,1	LM III/modern surface	Final / Postpalatial	surface	aile sud-est	Obsidian - Melian			F2	3.34	3.56	0.94	NO
93.1004	GE137N	CS 70	Structure XIII,1	LM III/modern surface	Final / Postpalatial	surface	aile sud-est	Obsidian - Melian			REJ BASE	2.09			NO
93.1004	GE137N	CS 71	Structure XIII,1	LM III/modern surface	Final / Postpalatial	surface	aile sud-est	Obsidian - Melian			F2	1.58			NO
93.1004	GE137N	CS 72	Structure XIII,1	LM III/modern surface	Final / Postpalatial	surface	aile sud-est	Obsidian - Melian			B/F3	2.24			NO
93.1006	GE137E	CS 73	Structure XIII,1	LM III/modern surface	Final / Postpalatial	surface	aile sud-est	Obsidian - Melian			CORE	1.52	1.06	0.63	NO
93.1008	GE137E	CS 75	Structure XIII,1	LM III/modern surface	Final / Postpalatial	surface	aile sud-est	Obsidian - Melian			BL REM CR	1.54	1.13	0.37	NO
93.1008	GE137E	CS 76	Structure XIII,1	LM III/modern surface	Final / Postpalatial	surface	aile sud-est	Obsidian - Melian			BL PD	1.47	0.55	0.16	NO
93.1008	GE137E	CS 77	Structure XIII,1	LM III/modern surface	Final / Postpalatial	surface	aile sud-est	Obsidian - Melian			BL REM COR	3.49	1.8	0.24	NO
93.1010	GE137	CS 1304	Structure XIII,1	LM III	Final / Postpalatial	accumul	aile sud-est	Obsidian - Melian			BL PD	0.97	0.72	0.2	NO
93.1014	GE137	CS 81	Structure XIII,1	LM III	Final / Postpalatial	accumul	aile sud-est	Obsidian - Melian			BL PD	1.77	0.66	0.16	YES	left							retouched blade
93.1014	GE137	CS 78	Structure XIII,1	LM III	Final / Postpalatial	accumul	aile sud-est	Obsidian - Melian			REJ BK	1.41	1.41	0.23	NO
93.1014	GE137	CS 79	Structure XIII,1	LM III	Final / Postpalatial	accumul	aile sud-est	Obsidian - Melian			BL REM CR	1.63	0.69	0.22	NO
93.1014	GE137	CS 80	Structure XIII,1	LM III	Final / Postpalatial	accumul	aile sud-est	Obsidian - Melian			F2	0.95			NO
93.1017	GE137	CS 82	Structure XIII,1	LM III	Final / Postpalatial	accumul	aile sud-est	Obsidian - Melian			F2	2.77	2.16	0.84	YES	left							retouched flake
93.1039	GD136N	CS 1286	Structure XII,3	LM III	Final / Postpalatial	accumul	aile sud	Obsidian - Melian			BL PD	1.16	0.54	0.16	NO
93.1040	GD136N	CS 1287	Structure XII,3	LM III	Final / Postpalatial	accumul	aile sud	Obsidian - Melian			BL PD	0.96	0.9	0.21	NO
93.1040	GD136N	CS 1288	Structure XII,3	LM III	Final / Postpalatial	accumul	aile sud	Obsidian - Melian			F3	1.44			NO
93.1040	GD136N	CS 1289	Structure XII,3	LM III	Final / Postpalatial	accumul	aile sud	Obsidian - Melian			F3	1.3			NO
93.1041	GD136N	CS 1290	Structure XII,3	LM I-III	Final / Postpalatial	accumul	aile sud	Obsidian - Melian			BL PD	1.74	1.01	0.26	NO
93.1041	GD136N	CS 1291	Structure XII,3	LM I-III	Final / Postpalatial	accumul	aile sud	Obsidian - Melian			BL PD	1.32	0.98	0.17	NO
93.1041	GD136N	CS 1292	Structure XII,3	LM I-III	Final / Postpalatial	accumul	aile sud	Obsidian - Melian			BL REM CR	1.46	1.09	0.31	NO
93.1043	GC137	CS 1293	Structure XII,2	LM III	Final / Postpalatial	accumul	aile sud-est	Obsidian - Melian			BL PD	1.66	1.14	0.13	NO
93.1044	GC137	CS 1295	Structure XII,2	LM III	Final / Postpalatial	accumul	aile sud-est	Obsidian - Melian			BL PD	0.75	0.8	0.21	too small
93.1044	GC137	CS 1294	Structure XII,2	LM III	Final / Postpalatial	accumul	aile sud-est	Obsidian - Melian			BL PD	2.53	0.9	0.21	NO
93.1067	GE135E	CS 1171	Structure IX,3	LM III	Final / Postpalatial	accumul	aile sud	Obsidian - Melian			BL PD	0.86	0.98	0.36	NO
93.1068	GE135E	CS 1172	Structure IX,3	LM III	Final / Postpalatial	accumul	aile sud	Obsidian - Melian			B/F3	2.51			NO
93.1068	GE135E	CS 1173	Structure IX,3	LM III	Final / Postpalatial	accumul	aile sud	Obsidian - Melian			F3	1.79			NO
93.1071	GE135E	CS 1174	Structure IX,3	LM III	Final / Postpalatial	accumul	aile sud	Obsidian - Melian			BL PD	2.83	0.96	0.25	NO
93.1071	GE135E	CS 1175	Structure IX,3	LM III	Final / Postpalatial	accumul	aile sud	Obsidian - Melian			BL PD	1.83	1	0.26	NO
93.1075	GD137	CS 1296	Structure XII,1	LM III	Final / Postpalatial	c.destr	aile sud	Obsidian - Melian			BL PD	3.22	0.9	0.25	NO
93.1075	GD137	CS 1297	Structure XII,1	LM III	Final / Postpalatial	c.destr	aile sud	Obsidian - Melian			BL PD	2.05	0.85	0.13	NO
93.1075	GD137	CS 1298	Structure XII,1	LM III	Final / Postpalatial	c.destr	aile sud	Obsidian - Melian			BL PD	1.24	0.8	0.19	NO
93.1075	GD137	CS 1299	Structure XII,1	LM III	Final / Postpalatial	c.destr	aile sud	Obsidian - Melian			BL PD	1.22	0.8	0.15	NO
93.1075	GD137	CS 1300	Structure XII,1	LM III	Final / Postpalatial	c.destr	aile sud	Obsidian - Melian			REJ FC	1.28	1.48	0.23	NO
93.1075	GD137	CS 1301	Structure XII,1	LM III	Final / Postpalatial	c.destr	aile sud	Obsidian - Melian			F3	3.35	2.62	0.86	NO
93.2001	GB134	CS 390	Structure II,5	LM III	Final / Postpalatial	accumul	West (Sond 93H)	Obsidian - Melian			F2	1.59	1.57	0.33	NO
93.2008	GB134	CS 392	Structure II,5	LM III	Final / Postpalatial	accumul	West (Sond 93H)	Obsidian - Melian	MAN23	Dhemenegaki	BL PD	1.19	0.91	0.22	YES								Retouched blade
93.2008	GB134	CS 391	Structure II,5	LM III	Final / Postpalatial	accumul	West (Sond 93H)	Obsidian - Melian			F2	1.32	2.01	0.61	NO
93.2009	GC135E	CS 1326	Structure XIX	LM III	Final / Postpalatial	accumul	aile sud (Sond 93I)	Obsidian - Melian			CHIP				NO
93.2035	GC138	CS 692	Structure X,22-23	LM II-III	Final / Postpalatial	accumul	East (Sond 93G)	Obsidian - Melian			BL PD	2.24	1.06	0.19	YES			right					notched blade
93.2058	GC138	CS 693	Structure X,22-23	LM II-III	Final / Postpalatial	found. trench	East (Sond 93G)	Obsidian - Melian			NODULE	7.1	4.86	3.32	NO
93.0018	GE138N	CS 1358	Structure XV,2	LM II-IIIA	Final Palatial	accumul	aile sud-est	Obsidian - Melian			F3	1.6			NO
93.0019	GE138N	CS 1359	Structure XV,2	LM II-IIIA	Final Palatial	accumul	aile sud-est	Obsidian - Melian			CHIP				NO
93.0019	GE138N	CS 1360	Structure XV,2	LM II-IIIA	Final Palatial	accumul	aile sud-est	Obsidian - Melian			CHIP				NO
93.0019	GE138N	CS 1361	Structure XV,2	LM II-IIIA	Final Palatial	accumul	aile sud-est	Obsidian - Melian			CHIP				NO
93.0019	GE138N	CS 1362	Structure XV,2	LM II-IIIA	Final Palatial	accumul	aile sud-est	Obsidian - Melian			CHIP				NO
93.0019	GE138N	CS 1363	Structure XV,2	LM II-IIIA	Final Palatial	accumul	aile sud-est	Obsidian - Melian			CHIP				NO
93.0019	GE138N	CS 1364	Structure XV,2	LM II-IIIA	Final Palatial	accumul	aile sud-est	Obsidian - Göllü Dağ or Giali A			CHIP				NO
93.0020	GE138N	CS 1365	Structure XV,2	LM II-IIIA	Final Palatial	c.destr	aile sud-est	Obsidian - Melian			CHIP				NO
93.0020	GE138N	CS 1366	Structure XV,2	LM II-IIIA	Final Palatial	c.destr	aile sud-est	Obsidian - Melian			BL PD	1.91	0.56	0.16	NO
93.0020	GE138N	CS 1367	Structure XV,2	LM II-IIIA	Final Palatial	c.destr	aile sud-est	Obsidian - Melian			CHIP				NO
93.0020	GE138N	CS 1368	Structure XV,2	LM II-IIIA	Final Palatial	c.destr	aile sud-est	Obsidian - Melian			CHIP				NO
93.0021	GE138N	CS 1369	Structure XV,2	LM II-IIIA	Final Palatial	c.destr	aile sud-est	Obsidian - Melian			BL PD	2.2	1.05	0.26	NO
93.0023	GE138N	CS 1370	Structure XV,2	LM I-II	Final Palatial	accumul	aile sud-est	Obsidian - Melian			CHIP				NO
93.0023	GE138N	CS 1371	Structure XV,2	LM I-II	Final Palatial	accumul	aile sud-est	Obsidian - Melian			CHIP				NO
93.0023	GE138N	CS 1372	Structure XV,2	LM I-II	Final Palatial	accumul	aile sud-est	Obsidian - Melian			CHIP				NO
93.0023	GE138N	CS 1373	Structure XV,2	LM I-II	Final Palatial	accumul	aile sud-est	Obsidian - Melian			CHIP				NO
93.0023	GE138N	CS 1374	Structure XV,2	LM I-II	Final Palatial	accumul	aile sud-est	Obsidian - Melian			CHIP				NO
93.0023	GE138N	CS 1375	Structure XV,2	LM I-II	Final Palatial	accumul	aile sud-est	Obsidian - Melian			CHIP				NO
93.0023	GE138N	CS 1376	Structure XV,2	LM I-II	Final Palatial	accumul	aile sud-est	Chert - Grey			F2	2.46			NO
93.0031	GE138N	CS 1386	Structure XV,2	LM I-II	Final Palatial	accumul	aile sud-est Son 93B	Obsidian - Melian			REJ CT	1.94	1.4	0.22	NO
93.1018	GE137	CS 83	Structure XIII,1	LM II-IIIA	Final Palatial	accumul	aile sud-est	Obsidian - Melian			BL PD	0.96	0.59	0.12	NO
93.1018	GE137	CS 84	Structure XIII,1	LM II-IIIA	Final Palatial	accumul	aile sud-est	Obsidian - Melian			BL PD	1.76	0.84	0.22	NO
93.1018	GE137	CS 85	Structure XIII,1	LM II-IIIA	Final Palatial	accumul	aile sud-est	Obsidian - Melian			BL REM COR	1.86	1.25	0.19	NO
93.1018	GE137	CS 86	Structure XIII,1	LM II-IIIA	Final Palatial	accumul	aile sud-est	Obsidian - Melian			REJ CT	1.24			NO
93.1077	GD136N	CS 1302	Structure XII,3	LM I-II	Final Palatial	accumul	aile sud (Sond 93L)	Obsidian - Melian			BL PD	2.45	1.64	0.41	YES			right					notched blade
93.1063	GC139N	CS 1389	Structure X,24	LM IIIB	Postpalatial	surface	E. outside	Obsidian - Melian			F2	1.94	1.91	0.47	NO
93.1063	GC139N	CS 1390	Structure X,24	LM IIIB	Postpalatial	surface	E. outside	Obsidian - Melian			F2	1.96	1.82	0.53	NO
?	GB136E/137W	CS 1307	Structure X,4	LM IIIB	Postpalatial	c.destr	East	Obsidian - Melian			CORE	1.8	1.04	1.18	NO
88.2028	GE132NE+SE	CS 475	zone fosse I	LM IIIB	Postpalatial	accumul	W. outside	Chert - Grey			F3	2.92	2.33	0.43	NO
88.2037	GE133NW	CS 513	zone fosse I	LM IIIB	Postpalatial	accumul	W. outside	Obsidian - Melian			BL REM CR	1.88	1.01	0.17	NO
88.2037	GE133NW	CS 514	zone fosse I	LM IIIB	Postpalatial	accumul	W. outside	Obsidian - Melian			BL PD	1.61	0.66	0.11	NO
88.2037	GE133NW	CS 515	zone fosse I	LM IIIB	Postpalatial	accumul	W. outside	Obsidian - Melian			F1	2.91	3.77	1.69	NO
88.2039	GE133NE	CS 511	zone fosse I	LM IIIB	Postpalatial	accumul	W. outside	Obsidian - Melian			REJ BK	1.91	0.24	0.29	NO
88.2039	GE133NE	CS 512	zone fosse I	LM IIIB	Postpalatial	accumul	W. outside	Obsidian - Melian			F3	2.63			NO
88.2045	GE132SE	CS 479	zone fosse I	LM IIIB	Postpalatial	accumul	W. outside	Obsidian - Melian			F1	1.95			NO
88.2055	GE132NE	CS 484	zone fosse I	LM IIIB	Postpalatial	accumul	W. outside	Obsidian - Melian			Rej Bk	1.91	1.5	0.31	NO
88.2057	GE133NW	CS 516	zone fosse I	LM IIIB	Postpalatial	accumul	W. outside	Obsidian - Melian			BL PD	0.66	0.59	0.14	NO
88.2057	GE133NW	CS 517	zone fosse I	LM IIIB	Postpalatial	accumul	W. outside	Obsidian - Melian			B/F2	3.11			NO
88.2058	GE133NW	CS 520	zone fosse I	LM IIIB	Postpalatial	accumul	W. outside	Obsidian - Melian			BL PD	1.51	0.96	0.33	YES			left					notched blade
88.2058	GE133NW	CS 518	zone fosse I	LM IIIB	Postpalatial	accumul	W. outside	Obsidian - Melian			BL REM CR	1.26	1.3	0.23	NO
88.2058	GE133NW	CS 519	zone fosse I	LM IIIB	Postpalatial	accumul	W. outside	Obsidian - Melian			BL REM CR	1.7	1.06	0.3	NO
88.2064	GE132NW	CS 490	zone fosse I	LM IIIB	Postpalatial	accumul	W. outside	Obsidian - Melian			BL REM CR	2.28	1.29	0.54	YES		left						denticulated blade
88.2064	GE132NW	CS 489	zone fosse I	LM IIIB	Postpalatial	accumul	W. outside	Obsidian - Melian			F2	2.89			NO
88.2076	GD133SW	CS 510	zone fosse I	LM IIIB	Postpalatial	accumul	W. outside	Obsidian - Melian			BL	1.5			NO
88.2078	GE132NE	CS 486	zone fosse I	LM IIIB	Postpalatial	accumul	W. outside	Obsidian - Melian			F2	2.1			YES			base					notched flake
88.2078	GE132NE	CS 487	zone fosse I	LM IIIB	Postpalatial	accumul	W. outside	Obsidian - Melian			BL REM CR	2.06	0.81	0.29	YES	right							backed blade
88.2078	GE132NE	CS 485	zone fosse I	LM IIIB	Postpalatial	accumul	W. outside	Obsidian - Melian			F3	2.94			NO
88.2091	GD132SE	CS 482	zone fosse I	LM IIIB	Postpalatial	accumul	W. outside	Obsidian - Melian			F1 / CHUNK	2.69			NO
88.2091	GD132SE	CS 483	zone fosse I	LM IIIB	Postpalatial	accumul	W. outside	Obsidian - Melian			B/F3	1.52			NO
88.2100	GE132NE	CS 488	zone fosse I	LM IIIB	Postpalatial	accumul	W. outside	Obsidian - Melian			BL PD	1.77	0.77	0.18	NO
88.2104	GE133NW	CS 521	zone fosse I	LM IIIB	Postpalatial	accumul	W. outside	Obsidian - Melian			BL PD	1.8	1.03	0.27	YES			right					notched blade
88.2104	GE133NW	CS 522	zone fosse I	LM IIIB	Postpalatial	accumul	W. outside	Obsidian - Melian			F2	2.14			NO
88.2105	GE133NW	CS 523	zone fosse I	LM IIIB	Postpalatial	accumul	W. outside	Obsidian - Melian			B/F1	1.18			NO
89.4003	GE133NW/NE	CS 524	zone fosse I	LM IIIB	Postpalatial	accumul	W. outside	Obsidian - Melian	MAN12	Sta Nychia	F2	2.95			NO
89.4012	GE132SE	CS 480	zone fosse I	LM IIIB	Postpalatial	accumul	W. outside	Obsidian - Melian			F2	1.8			NO
89.4012	GE132SE	CS 481	zone fosse I	LM IIIB	Postpalatial	accumul	W. outside	Obsidian - Melian			BL PD	1.34	1.02	0.15	NO
89.4021	GE132/133baulk	CS 491	zone fosse I	LM IIIB	Postpalatial	accumul	W. outside	Obsidian - Melian			BL REM COR	3.26	0.94	0.39	NO
89.4022	GE132/133baulk	CS 492	zone fosse I	LM IIIB	Postpalatial	accumul	W. outside	Obsidian - Melian			BL PD	2.52	0.93	0.29	NO
89.4022	GE132/133baulk	CS 493	zone fosse I	LM IIIB	Postpalatial	accumul	W. outside	Obsidian - Melian			F3	1.94			NO
89.4022	GE132/133baulk	CS 494	zone fosse I	LM IIIB	Postpalatial	accumul	W. outside	Obsidian - Melian			PREP	1.16			NO
89.4022	GE132/133baulk	CS 495	zone fosse I	LM IIIB	Postpalatial	accumul	W. outside	Obsidian - Melian			PREP	1.54			NO
89.4022	GE132/133baulk	CS 496	zone fosse I	LM IIIB	Postpalatial	accumul	W. outside	Obsidian - Melian			F2	1.8			NO
89.4024	GE132/133baulk	CS 497	zone fosse I	LM IIIB	Postpalatial	accumul	W. outside	Obsidian - Melian			B/F3	1.1			NO
89.4024	GE132/133baulk	CS 498	zone fosse I	LM IIIB	Postpalatial	accumul	W. outside	Obsidian - Melian			BL PD	1.87	1.16	0.19	NO
89.4024	GE132/133baulk	CS 499	zone fosse I	LM IIIB	Postpalatial	accumul	W. outside	Obsidian - Melian			CB	0.95	0.56	0.34	NO
89.4024	GE132/133baulk	CS 500	zone fosse I	LM IIIB	Postpalatial	accumul	W. outside	Obsidian - Melian			F2 / CHUNK	4.51	2.79	2.12	NO
89.4027	GE132/133baulk	CS 501	zone fosse I	LM IIIB	Postpalatial	accumul	W. outside	Obsidian - Melian			REJ FACE/BASE	1.4			NO
89.4027	GE132/133baulk	CS 502	zone fosse I	LM IIIB	Postpalatial	accumul	W. outside	Obsidian - Melian			REJ BK	1.69			NO
89.4027	GE132/133baulk	CS 503	zone fosse I	LM IIIB	Postpalatial	accumul	W. outside	Obsidian - Melian			BL REM COR	2.59	1.15	0.36	NO
89.4027	GE132/133baulk	CS 504	zone fosse I	LM IIIB	Postpalatial	accumul	W. outside	Obsidian - Melian			BL REM COR	2.43	1.06	0.25	NO
89.4028	GE132/133baulk	CS 506	zone fosse I	LM IIIB	Postpalatial	accumul	W. outside	Obsidian - Melian	MAN24	Dhemenegaki	F1	2.16			NO
89.4028	GE132/133baulk	CS 505	zone fosse I	LM IIIB	Postpalatial	accumul	W. outside	Obsidian - Melian			F3	1.08			NO
89.4029	GE132/133baulk	CS 507	zone fosse I	LM IIIB	Postpalatial	accumul	W. outside	Obsidian - Melian			CORE FRAG	2.45			NO
89.4029	GE132/133baulk	CS 508	zone fosse I	LM IIIB	Postpalatial	accumul	W. outside	Obsidian - Melian			REJ CT	1.66			NO
89.4029	GE132/133baulk	CS 509	zone fosse I	LM IIIB	Postpalatial	accumul	W. outside	Obsidian - Melian			F3	0.84			NO
89.4032	GE132NE/GD132SE	CS 476	zone fosse I	LM IIIB	Postpalatial	accumul	W. outside	Obsidian - Melian			F2	2.32	2.6	0.84	NO
89.4032	GE132NE/GD132SE	CS 477	zone fosse I	LM IIIB	Postpalatial	accumul	W. outside	Obsidian - Melian			F3	1.59			NO
89.4037	GE132NE/GD132SE	CS 478	zone fosse I	LM IIIB	Postpalatial	cleaning	W. outside	Obsidian - Melian			BL PD	1.21	0.79	0.15	NO
89.4045	GE133NW	CS 1080	Structure VIII,1	LM IIIB	Postpalatial	c.destr ?	West	Obsidian - Melian			BL PD	1.25	1	0.25	NO
89.4045	GE133NW	CS 1081	Structure VIII,1	LM IIIB	Postpalatial	c.destr ?	West	Obsidian - Melian			F3	1.56	1.61	0.69	NO
89.4081	GC133 (partie ouest)	CS 304	Structure IV,1	LM IIIB	Postpalatial	c.destr	aile ouest	Obsidian - Melian			BL PD	2.86	0.92	0.22	NO
89.4084	GC133 (partie ouest)	CS 305	Structure IV,1	LM IIIB	Postpalatial	c.destr	aile ouest	Obsidian - Melian			CB	2.58	1.44	0.68	NO
89.4086	GC133 (partie ouest)	CS 306	Structure IV,1	LM IIIB	Postpalatial	c.destr	aile ouest	Obsidian - Melian			BL PD	1.36	0.82	0.15	NO
89.4088	GD133 (partie nord)	CS 1041	Structure VII,1	LM IIIB	Postpalatial	accumul	aile sud-ouest	Obsidian - Melian			BL PD	2.74	0.9	0.3	YES	left							retouched blade
89.4088	GD133 (partie nord)	CS 1040	Structure VII,1	LM IIIB	Postpalatial	accumul	aile sud-ouest	Obsidian - Melian			BL PD	2.05	0.98	0.37	NO
89.4120	GE135	CS 1093	Structure IX,2-3	LM IIIA/B	Postpalatial	remblai ?	aile sud	Obsidian - Melian			F2	2.1			NO
89.4122	GE135	CS 1094	Structure IX,2-3	LM IIIA/B	Postpalatial	remblai ?	aile sud	Obsidian - Melian			CORE	2.79	1.99	1.33	NO
89.4122	GE135	CS 1095	Structure IX,2-3	LM IIIA/B	Postpalatial	remblai ?	aile sud	Obsidian - Melian			BL REM CR	2.5	1.2	0.31	NO
89.4152	GB133-134(est)	CS 402	Structure II,2	LM IIIB	Postpalatial	c.destr	West	Obsidian - Melian (Dhemenegaki?)			BL PD	0.81	0.81	0.19	NO
89.4152	GB133-134(est)	CS 403	Structure II,2	LM IIIB	Postpalatial	c.destr	West	Obsidian - Melian (Dhemenegaki?)			BL PD	0.28	0.37	0.04	NO
89.4152	GB133-134(est)	CS 398	Structure II,2	LM IIIB	Postpalatial	c.destr	West	Obsidian - Melian			FRAG	0.58	0.37	0.15	too small
89.4152	GB133-134(est)	CS 397	Structure II,2	LM IIIB	Postpalatial	c.destr	West	Obsidian - Melian			BL PD	1.03	0.82	0.28	NO
89.4152	GB133-134(est)	CS 399	Structure II,2	LM IIIB	Postpalatial	c.destr	West	Obsidian - Melian			F2	1.76	1.67	0.54	NO
89.4152	GB133-134(est)	CS 400	Structure II,2	LM IIIB	Postpalatial	c.destr	West	Obsidian - Melian			F3	1.71	1.12	0.43	NO
89.4152	GB133-134(est)	CS 401	Structure II,2	LM IIIB	Postpalatial	c.destr	West	Obsidian - Melian			F2	1.15	1.34	0.31	NO
89.4153	GB133-134(est)	CS 404	Structure II,2	LM IIIB	Postpalatial	c.destr	West	Obsidian - Melian			CB	1.42	0.71	0.31	NO
89.4153	GB133-134(est)	CS 405	Structure II,2	LM IIIB	Postpalatial	c.destr	West	Obsidian - Melian			BL PD	1.04	0.65	0.17	NO
89.4157	GB133-134(est)	CS 406	Structure II,2	LM IIIB	Postpalatial	c.destr	West	Obsidian - Melian			BL PD	1.2	0.88	0.19	NO
89.4157	GB133-134(est)	CS 407	Structure II,2	LM IIIB	Postpalatial	c.destr	West	Obsidian - Melian			BL PD	1.58	0.63	0.13	NO
89.4210	GD132	CS 1054	Structure VII,2	LM IIIB	Postpalatial	accumul	W. outside	Obsidian - Melian			BL REM COR	2.34	1	0.26	YES	right							retouched blade
89.4210	GD132	CS 1053	Structure VII,2	LM IIIB	Postpalatial	accumul	W. outside	Obsidian - Melian			REJ CT	1.59	1.46	0.29	NO
89.4210	GD132	CS 1055	Structure VII,2	LM IIIB	Postpalatial	accumul	W. outside	Obsidian - Melian			BL REM CR	1.91	1.1	0.3	NO
89.4210	GD132	CS 1056	Structure VII,2	LM IIIB	Postpalatial	accumul	W. outside	Obsidian - Melian			BL REM CR	1.6	1.27	0.39	NO
89.4210	GD132	CS 1057	Structure VII,2	LM IIIB	Postpalatial	accumul	W. outside	Obsidian - Melian			F1	2.02	2.4	0.69	NO
89.4301	GA134	CS 393	Structure II,1	LM IIIB	Postpalatial	c.destr	west	Obsidian - Melian			CB	2.1	0.78	0.7	NO
90.0001	GC136	CS 1233	Structure XII,3	LM IIIB/modern surface	Postpalatial	surface	East	Obsidian - Melian			BL PD	1.59	0.63	0.15	NO
90.0001	GC136	CS 1234	Structure XII,3	LM IIIB/modern surface	Postpalatial	surface	East	Obsidian - Melian			F3	2.26			NO
90.0001	GC136	CS 1235	Structure XII,3	LM IIIB/modern surface	Postpalatial	surface	East	Obsidian - Melian			F3	1.91	2.18	1	NO
90.0001	GC136	CS 1236	Structure XII,3	LM IIIB/modern surface	Postpalatial	surface	East	Obsidian - Melian			Core	2.1	1.12	0.6	NO
90.0008	GC137	CS 1003	Structure X,1	LM IIIB/modern surface	Postpalatial	surface	East	Obsidian - Melian	MAN32	Sta Nychia	REJ	2.86	2.19	0.58	YES			YES					notched on left, possibly flake from back of blade core
90.0008	GC137	CS 1004	Structure X,1	LM IIIB/modern surface	Postpalatial	surface	East	Obsidian - Melian			F2	2.41	1.73	0.54	NO
90.0008	GC137	CS 1005	Structure X,1	LM IIIB/modern surface	Postpalatial	surface	East	Obsidian - Melian			BL REM CR	1.47	0.99	0.34	NO
90.0016	GC137	CS 1237	Structure XII,1	LM IIIB	Postpalatial	c.destr	East	Obsidian - Melian			BL PD	1.75	0.96	0.22	NO
90.0018	GC137	CS 779	Structure X,1	LM IIIB	Postpalatial	c.destr	East	Obsidian - Melian			BL PD	2	0.88	0.32	NO
90.0020	GC137	CS 780	Structure X,1	LM IIIB	Postpalatial	c.destr	East	Obsidian - Melian			BL PD	1.66	0.61	0.16	NO
90.0020	GC137	CS 781	Structure X,1	LM IIIB	Postpalatial	c.destr	East	Obsidian - Melian			REJ	2.05	1.81	0.58	NO
90.0020	GC137	CS 782	Structure X,1	LM IIIB	Postpalatial	c.destr	East	Obsidian - Melian			B/F3	1.1	0.89	0.16	NO
90.0021	GC137	CS 786	Structure X,1	LM IIIB	Postpalatial	c.destr	East	Obsidian - Melian (Dhemenegaki?)			B/F3	1.88	1.36	0.24	NO
90.0021	GC137	CS 784	Structure X,1	LM IIIB	Postpalatial	c.destr	East	Obsidian - Melian			BL PD	2.53	1.38	0.37	YES			YES					notched blade - both edges in middle
90.0021	GC137	CS 783	Structure X,1	LM IIIB	Postpalatial	c.destr	East	Obsidian - Melian			BL REM CR	3.52	1.13	0.4	NO
90.0021	GC137	CS 785	Structure X,1	LM IIIB	Postpalatial	c.destr	East	Obsidian - Melian			BL PD	2.18	0.91	0.23	NO
90.0022	GC137	CS 787	Structure X,1	LM IIIB	Postpalatial	c.destr	East	Obsidian - Melian			BL PD	2.83	0.97	0.31	NO
90.0022	GC137	CS 788	Structure X,1	LM IIIB	Postpalatial	c.destr	East	Obsidian - Melian			BL PD	0.71	0.51	0.16	NO
90.0023	GC137	CS 796	Structure X,2	LM IIIB	Postpalatial	c.destr	East	Obsidian - Melian			REJ	2.01	1.47	0.31	NO
90.0023	GC137	CS 797	Structure X,2	LM IIIB	Postpalatial	c.destr	East	Obsidian - Melian			F2	2.48	1.69	0.29	NO
90.0029	GC137	CS 789	Structure X,1	LM IIIB	Postpalatial	c.destr	East	Obsidian - Melian			BL PD	1.41	0.57	0.17	NO
90.0030	GC137	CS 794	Structure X,1 to X,2	LM IIIB	Postpalatial	c.destr	East	Obsidian - Melian			BL PD	2.49	1.1	0.3	NO
90.0034	GC137	CS 790	Structure X,1	LM IIIB	Postpalatial	c.destr	East	Obsidian - Melian			BL PD	1.58	0.81	0.18	NO
90.0037	GB136E/137W	CS 1	Structure X,2-3-4	LM IIIB/modern surface	Postpalatial		East	Obsidian - Melian (Dhemenegaki?)			REJ	2.97	1.53	0.41	NO
90.0037	GB136E/137W	CS 2	Structure X,2-3-4	LM IIIB/modern surface	Postpalatial		East	Obsidian - Melian			F3	1.79	2.73	0.69	NO
90.0038	GB136E/137W	CS 3	Structure X,2-3-4	LM IIIB	Postpalatial	c.destr	East	Obsidian - Melian			BL REM CR	2.37	1	0.37	NO
90.0038	GB136E/137W	CS 4	Structure X,2-3-4	LM IIIB	Postpalatial	c.destr	East	Obsidian - Melian			REJ	2.9	1.72	0.38	NO
90.0044	GB136E/137W	CS 5	Structure X,2	LM IIIB	Postpalatial	c.destr	East	Obsidian - Melian			BL PD	1.61	0.78	0.21	NO
90.0044	GB136E/137W	CS 6	Structure X,2	LM IIIB	Postpalatial	c.destr	East	Obsidian - Melian			BL PD	1.12	0.5	0.16	NO
90.0044	GB136E/137W	CS 7	Structure X,2	LM IIIB	Postpalatial	c.destr	East	Obsidian - Melian			CORE	2.34	1.28	1.03	NO
90.0045	GB136E/137W	CS 10	Structure X,2	LM IIIB	Postpalatial	c.destr	East	Obsidian - Melian			BL REM COR	1.86	1.06	0.38	YES	YES							trapeze
90.0045	GB136E/137W	CS 12	Structure X,2	LM IIIB	Postpalatial	c.destr	East	Obsidian - Melian			PREP	1.58	1.17	0.35	NO
90.0045	GB136E/137W	CS 8	Structure X,2	LM IIIB	Postpalatial	c.destr	East	Obsidian - Melian			BL PD	1.97	0.76	0.25	NO
90.0045	GB136E/137W	CS 9	Structure X,2	LM IIIB	Postpalatial	c.destr	East	Obsidian - Melian			BL PD	2.67	0.83	0.25	NO
90.0045	GB136E/137W	CS 11	Structure X,2	LM IIIB	Postpalatial	c.destr	East	Obsidian - Melian			B/F3	1.74	broken	0.2	broken
90.0046	GB136E/137W	CS 13	Structure X,2	LM IIIB	Postpalatial	c.destr	East	Obsidian - Melian			F2	1.5	2.05	0.46	NO
90.0047	GB136E/137W	CS14	Structure X,2	LM IIIB	Postpalatial	c.destr	East	Obsidian - Melian			F2	2.23	3.65	1.2	NO
90.0048	GB136E/137W	CS 15	Structure X,2	LM IIIB	Postpalatial	c.destr	East	Obsidian - Melian			F2	2.43	3.5	0.53	YES				YES				notched inverse base
90.0049	GB136E/137W	CS 16	Structure X,3	LM IIIB	Postpalatial	c.destr	East	Obsidian - Melian			B/F3	1.89	1.72	0.4	NO
90.0049	GB136E/137W	CS 17	Structure X,3	LM IIIB	Postpalatial	c.destr	East	Obsidian - Melian			REJ	2.81	1.26	0.37	NO
90.0050	GB136E/137W	CS 18	Structure X,4	LM IIIB	Postpalatial	c.destr	East	Obsidian - Melian			BL PD	1.46	0.69	0.22	NO
90.0050	GB136E/137W	CS 19	Structure X,4	LM IIIB	Postpalatial	c.destr	East	Obsidian - Melian			F2	1.16	1.3	0.3	NO
90.0056	GB137E	CS 798	Structure X,4	LM IIIB	Postpalatial	c.destr	East	Obsidian - Melian			CB	1.62	1.16	0.62	NO
90.0056	GB137E	CS 799	Structure X,4	LM IIIB	Postpalatial	c.destr	East	Obsidian - Melian			BL PD	1.32	0.86	0.31	NO
90.0057	GB137E	CS 1006	Structure X,1	LM IIIB/modern surface	Postpalatial	surface	East	Obsidian - Melian			BL PD	2.59	0.81	0.15	NO
90.0058	GB137E	CS 792	Structure X,1	LM IIIB	Postpalatial	c.destr	East	Obsidian - Melian (Dhemenegaki?)			REJ	1.65	1.36	0.33	NO
90.0058	GB137E	CS 791	Structure X,1	LM IIIB	Postpalatial	c.destr	East	Obsidian - Melian			F2	0.98	0.96	0.23	NO
90.0061	GB137SE	CS 1308	Structure X,1	LM IIIB	Postpalatial	c.destr	East	Obsidian - Melian			BL PD	1.6	0.64	0.19	NO
90.0061	GB137E	CS 793	Structure X,1	LM IIIB	Postpalatial	c.destr	East	Obsidian - Melian			BL PD	3.27	1.01	0.33	NO
90.0065	GA137	CS 800	Structure X,5	LM IIIB	Postpalatial	c.destr	East	Obsidian - Melian			BL PD	1.36	0.99	0.25	NO
90.0065	GA137	CS 802	Structure X,5	LM IIIB	Postpalatial	c.destr	East	Obsidian - Melian			REJ	1.6	1.5	0.37	NO
90.0065	GA137	CS 803	Structure X,5	LM IIIB	Postpalatial	c.destr	East	Obsidian - Melian			F3	1.84	0.91	0.36	NO
90.0065	GA137	CS 801	Structure X,5	LM IIIB	Postpalatial	c.destr	East	Chert - Black			F3	1.22	2.28	0.73	NO
90.0500	GC/GB133W	CS 334	Structure IV,1-II,6	LM IIIB/modern surface	Postpalatial	surface	West	Obsidian - Melian			F2	1.56	2.03	0.35	NO
90.0500	GC/GB133W	CS 335	Structure IV,1-II,6	LM IIIB/modern surface	Postpalatial	surface	West	Obsidian - Melian			BL REM CR	2.12	1.21	0.36	NO
90.0500	GC/GB133W	CS 336	Structure IV,1-II,6	LM IIIB/modern surface	Postpalatial	surface	West	Obsidian - Melian			B/F3	2.21	1.61	0.46	NO
90.0500	GC/GB133W	CS 337	Structure IV,1-II,6	LM IIIB/modern surface	Postpalatial	surface	West	Obsidian - Melian			B/F2	1.72	0.97	0.29	NO
90.0503	GC133W	CS 307	Structure IV,1	LM IIIB	Postpalatial	c.destr	West	Obsidian - Melian			PREP	0.89	1.01	0.26	NO
90.0504	GC133W	CS 310	Structure IV,1	LM IIIB	Postpalatial	c.destr	West	Obsidian - Melian			BL PD	2.95	1.02	0.34	YES	YES							backed blade - right
90.0504	GC133W	CS 308	Structure IV,1	LM IIIB	Postpalatial	c.destr	West	Obsidian - Melian			BL PD	1.89	0.6	0.18	NO
90.0504	GC133W	CS 309	Structure IV,1	LM IIIB	Postpalatial	c.destr	West	Obsidian - Melian			BL PD	1.97	1.35	0.32	NO
90.0506	GC132S	CS 1058	Structure VII,1	LM IIIB/modern surface	Postpalatial	surface	West	Obsidian - Melian			BL PD	2.5	0.62	0.19	NO
90.0508	GC132N	CS 329	Structure IV,2	LM IIIB/modern surface	Postpalatial	surface	West	Obsidian - Melian			F3	3.06	1.6	0.42	YES	YES							endscraper
90.0508	GC132N	CS 330	Structure IV,2	LM IIIB/modern surface	Postpalatial	surface	West	Obsidian - Melian			B/F2 / REJ	2.85	1.63	0.58	YES	YES							percoir / backed both edges, snapped
90.0509	GB132	CS 419	Structure II,9	LM IIIB/modern surface	Postpalatial	surface	West	Obsidian - Melian			REJ?	1.63	1.41	0.41	NO
90.0510	GB132	CS 416	Structure II,9	LM IIIB	Postpalatial	c.destr	West	Obsidian - Melian	MAN06	Dhemenegaki	F2	1.6	2.03	0.43	NO
90.0510	GB132	CS 417	Structure II,9	LM IIIB	Postpalatial	c.destr	West	Obsidian - Melian	MAN10	Sta Nychia	F2	2.49	1.02	0.9	NO
90.0510	GB132	CS 418	Structure II,9	LM IIIB	Postpalatial	c.destr	West	Obsidian - Melian			F1	1.81	2.03	0.74	NO
90.0512	GB132	CS 420	Structure II,9	LM IIIB/modern surface	Postpalatial	surface	West	Obsidian - Melian (Dhemenegaki?)			BL REM CR	2.36	1.22	0.46	NO
90.0514	GC133(west)	CS 311	Structure IV,1	LM IIIB	Postpalatial	c.destr	West	Obsidian - Melian			CORE	2.21	0.64	0.66	NO								exhausted core w/cortical back
90.0516	GC133(west)	CS 313	Structure IV,1	LM IIIB	Postpalatial	c.destr	West	Obsidian - Melian	MAN18	Dhemenegaki	F2	1.75	0.65	0.58	NO
90.0516	GC133(west)	CS 312	Structure IV,1	LM IIIB	Postpalatial	c.destr	West	Obsidian - Melian			F2	1.77	1.88	0.52	NO
90.0516	GC133(west)	CS 314	Structure IV,1	LM IIIB	Postpalatial	c.destr	West	Obsidian - Melian			F2	1.36	1.17	0.65	NO
90.0522	GC133(west)	CS 315	Structure IV,1	LM IIIB	Postpalatial	c.destr	West	Obsidian - Melian			BL PD / FRAG	0.76	0.45	0.16	too small
90.0522	GC133(west)	CS 316	Structure IV,1	LM IIIB	Postpalatial	c.destr	West	Obsidian - Melian			FRAG	0.33	0.46	0.65	too small
90.0523	GC133(west)	CS 319	Structure IV,1	LM IIIB	Postpalatial	c.destr	West	Obsidian - Melian	MAN02	Dhemenegaki	BL PD	1.99	1.16	0.39	NO
90.0523	GC133(west)	CS 320	Structure IV,1	LM IIIB	Postpalatial	c.destr	West	Obsidian - Melian	MAN16	Sta Nychia	BL PD	2.06	0.88	0.23	NO
90.0523	GC133(west)	CS 317	Structure IV,1	LM IIIB	Postpalatial	c.destr	West	Obsidian - Melian			CORE	3.6	2.16	0.49	NO
90.0523	GC133(west)	CS 318	Structure IV,1	LM IIIB	Postpalatial	c.destr	West	Obsidian - Melian			F3	1.25	2.15	0.6	NO
90.0525	GC132N	CS 331	Structure IV,2	LM IIIB/modern surface	Postpalatial	surface	West	Obsidian - Melian			BL PD	1.77	0.72	0.21	NO
90.0525	GC132N	CS 332	Structure IV,2	LM IIIB/modern surface	Postpalatial	surface	West	Obsidian - Melian			BL PD	2.37	0.58	0.23	NO
90.0527	GC132N	CS 321	Structure IV,2	LM IIIB	Postpalatial	c.destr	West	Obsidian - Melian			F3	1.34	2.12	0.26	NO
90.0527	GC132N	CS 322	Structure IV,2	LM IIIB	Postpalatial	c.destr	West	Obsidian - Melian			BL REM COR	2.15	0.74	0.33	NO
90.0527	GC132N	CS 323	Structure IV,2	LM IIIB	Postpalatial	c.destr	West	Obsidian - Melian			F2	1.73	1.8	0.6	NO
90.0529	GC132E	CS 333	Structure IV,2	LM IIIB/modern surface	Postpalatial	surface	West	Obsidian - Melian			F2	3.14	1.79	0.68	YES			yes					notched blade-like flake
90.0530	GC132E	CS 324	Structure IV,2	LM IIIB	Postpalatial	c.destr	West	Obsidian - Melian			BL PD	2.58	0.78	0.27	NO
90.0530	GC132E	CS 325	Structure IV,2	LM IIIB	Postpalatial	c.destr	West	Obsidian - Melian			F2	1.45	1.78	0.55	NO
90.0532	GC132	CS 326	Structure IV,2	LM IIIB	Postpalatial	c.destr	West	Obsidian - Melian			BL PD	1.63	1.42	0.25	NO
90.0539	GC132N	CS 421	Structure II,10	LM IIIB/modern surface	Postpalatial	surface	W.-outside	Obsidian - Melian			BL PD	1.74	0.79	0.24	NO
90.0546	GB133W	CS 408	Structure II,6	LM IIIB	Postpalatial	c.destr	West	Obsidian - Melian			F2	1.97	2.24	0.56	NO
90.0548	GB133	CS 410	Structure II,6	LM IIIB	Postpalatial	c.destr	West	Obsidian - Melian	MAN22	Sta Nychia	F1	2.13	2.3	0.88	NO
90.0548	GB133	CS 409	Structure II,6	LM IIIB	Postpalatial	c.destr	West	Obsidian - Melian			F1	3.01	1.8	0.63	YES	YES							endscraper
90.0549	GB133	CS 411	Structure II,6	LM IIIB	Postpalatial	c.destr	West	Obsidian - Melian (Dhemenegaki?)			F2	1.04	2.49	1.28	NO
90.0550	GB133	CS 412	Structure II,6	LM IIIB	Postpalatial	c.destr	West	Obsidian - Melian			BL REM CR	1.79	1.11	0.31	NO
90.0554	GB132E	CS 413	Structure II,6	LM IIIB	Postpalatial	c.destr	West	Obsidian - Melian			F1	1.98	2.25	0.78	NO
90.0554	GB132E	CS 414	Structure II,6	LM IIIB	Postpalatial	c.destr	West	Obsidian - Melian			F2	3.23	1.81	0.33	NO
90.1001	GA135	CS 1179	Structure XI,7	LM IIIB/modern surface	Postpalatial	surface	Cour Centr.	Obsidian - Melian	MAN28	Sta Nychia	B/F3	1.99	1.3	0.74	NO
90.1001	GA135	CS 1176	Structure XI,7	LM IIIB/modern surface	Postpalatial	surface	Cour Centr.	Obsidian - Melian	MAN29	Sta Nychia	CB	1.78	1.03	0.47	YES			left					retouched blade
90.1001	GA135	CS 1177	Structure XI,7	LM IIIB/modern surface	Postpalatial	surface	Cour Centr.	Obsidian - Melian			BL PD	1.83	0.83	0.21	NO
90.1001	GA135	CS 1178	Structure XI,7	LM IIIB/modern surface	Postpalatial	surface	Cour Centr.	Obsidian - Melian			F2 / CORE FRAG	2.86	1.21	1	NO
90.1003	GA135	CS 1180	Structure XI,7	LM IIIB/modern surface	Postpalatial	surface	Cour Centr.	Obsidian - Melian			BL PD	1.8	0.91	0.24	NO
90.1004	GA135	CS 1181	Structure XI,7	LM IIIB/modern surface	Postpalatial	surface	Cour Centr.	Obsidian - Melian			BL PD	1.76	1.05	0.22	YES			right					notched blade
90.1004	GA135	CS 1182	Structure XI,7	LM IIIB/modern surface	Postpalatial	surface	Cour Centr.	Obsidian - Melian			REJ CT	1.18			NO
90.1008	GA135	CS 1183	Structure XI,7	LM IIIB/modern surface	Postpalatial	surface	Cour Centr.	Obsidian - Melian			REJ BK	1.33			NO
90.1013	GB135	CS 1187	Structure XI,6	LM IIIB/modern surface	Postpalatial	surface	Cour Centr.	Obsidian - Melian			BL PD	1.1	0.7	0.2	NO
90.1016	GB135	CS 1189	Structure XI,6	LM IIIB/modern surface	Postpalatial	surface	Cour Centr.	Obsidian - Melian			BL REM CR	1.79	1	0.29	NO
90.1016	GB135	CS 1188	Structure XI,6	LM IIIB/modern surface	Postpalatial	surface	Cour Centr.	Obsidian - Giali A			F3	1.64	1.23	1.02	NO
90.1018	GB135	CS 1190	Structure XI,6	LM IIIB/modern surface	Postpalatial	surface	Cour Centr.	Obsidian - Melian			F3	1.09			NO
90.1018	GB135	CS 1191	Structure XI,6	LM IIIB/modern surface	Postpalatial	surface	Cour Centr.	Obsidian - Melian			REJ BK	1.41			NO
90.1018	GB135	CS 1192	Structure XI,6	LM IIIB/modern surface	Postpalatial	surface	Cour Centr.	Obsidian - Melian			BL PD	1.34	0.8	0.18	NO
90.1019	GB135	CS 1193	Structure XI,6	LM IIIB/modern surface	Postpalatial	surface	Cour Centr.	Obsidian - Melian			BL PD	1.36	0.98	0.27	YES			left					notched blade
90.1022	GB135	CS 1194	Structure XI,6	LM IIIB/modern surface	Postpalatial	surface	Cour Centr.	Obsidian - Melian	MAN35	Dhemenegaki	BL PD	1.31	0.77	0.3	YES			right					notched blade
90.1023	GB135	CS 1195	Structure XI,6	LM IIIB/modern surface	Postpalatial	surface	Cour Centr.	Obsidian - Melian			REJ BK	0.94			NO
90.1030	GB135N/GA135S	CS 1196	Structure XI,6	LM IIIB/modern surface	Postpalatial	surface	Cour Centr.	Obsidian - Melian			F2	0.63			NO
90.1033	GC135	CS 1136	Structure IX,7	LM IIIB/modern surface	Postpalatial	surface	Aile sud	Obsidian - Melian			BL REM CR	2.21	1	0.35	YES	left							backed blade
90.1033	GC135	CS 1137	Structure IX,7	LM IIIB/modern surface	Postpalatial	surface	Aile sud	Obsidian - Melian			CORE FRAG	1.04			NO
90.1033	GC135	CS 1138	Structure IX,7	LM IIIB/modern surface	Postpalatial	surface	Aile sud	Obsidian - Melian			B/F3	2.12	1.21	0.35	NO
90.1033	GC135	CS 1139	Structure IX,7	LM IIIB/modern surface	Postpalatial	surface	Aile sud	Obsidian - Melian			BL	2.09	1.7	0.5	NO
90.1033	GC135	CS 1140	Structure IX,7	LM IIIB/modern surface	Postpalatial	surface	Aile sud	Obsidian - Melian			BL REM CR	1.33	0.98	0.32	NO
90.1033	GC135	CS 1141	Structure IX,7	LM IIIB/modern surface	Postpalatial	surface	Aile sud	Obsidian - Melian			BL PD	1.03	1.01	0.14	NO
90.1033	GC135	CS 1142	Structure IX,7	LM IIIB/modern surface	Postpalatial	surface	Aile sud	Obsidian - Melian			F3	1.75			NO
90.1033	GC135	CS 1143	Structure IX,7	LM IIIB/modern surface	Postpalatial	surface	Aile sud	Obsidian - Melian			BL REM COR	1.81	1.26	0.31	NO
90.1036	GC135	CS 1144	Structure IX,7	LM IIIB/modern surface	Postpalatial	surface	Aile sud	Obsidian - Melian			BL PD	1.59	0.81	0.15	NO
90.1036	GC135	CS 1145	Structure IX,7	LM IIIB/modern surface	Postpalatial	surface	Aile sud	Obsidian - Melian			BL PD	1.02	0.5	0.12	NO
90.1036	GC135	CS 1146	Structure IX,7	LM IIIB/modern surface	Postpalatial	surface	Aile sud	Obsidian - Melian			F3	0.84			NO
90.1036	GC135	CS 1147	Structure IX,7	LM IIIB/modern surface	Postpalatial	surface	Aile sud	Obsidian - Melian			REJ CT	1.17			NO
90.1037	GC135	CS 1148	Structure IX,7	LM IIIB/modern surface	Postpalatial	surface	Aile sud	Obsidian - Melian			BL PD	1.68	0.63	0.12	NO
90.1038	GC135	CS 1152	Structure IX,7	LM IIIB/modern surface	Postpalatial	surface	Aile sud	Obsidian - Melian			BL REM COR	2.2	1.23	0.44	YES			right	left				notched blade
90.1038	GC135	CS 1149	Structure IX,7	LM IIIB/modern surface	Postpalatial	surface	Aile sud	Obsidian - Melian			BL PD	1.53	0.67	0.14	NO
90.1038	GC135	CS 1150	Structure IX,7	LM IIIB/modern surface	Postpalatial	surface	Aile sud	Obsidian - Melian			BL PD	1.79	0.65	0.12	NO
90.1038	GC135	CS 1151	Structure IX,7	LM IIIB/modern surface	Postpalatial	surface	Aile sud	Obsidian - Melian			BL REM CR	2.27	1.06	0.32	NO
90.1038	GC135	CS 1153	Structure IX,7	LM IIIB/modern surface	Postpalatial	surface	Aile sud	Obsidian - Melian			CORE	1.98	1.18	0.5	NO
90.1040	GC135	CS 1154	Structure IX,7	LM IIIB/modern surface	Postpalatial	surface	Aile sud	Obsidian - Melian			BL PD	1.4	0.72	0.13	NO
90.1040	GC135	CS 1155	Structure IX,7	LM IIIB/modern surface	Postpalatial	surface	Aile sud	Obsidian - Melian			BL PD	0.95	0.46	0.12	NO
90.1040	GC135	CS 1156	Structure IX,7	LM IIIB/modern surface	Postpalatial	surface	Aile sud	Obsidian - Melian			B/F2	1.32	1.61	0.21	NO
90.1040	GC135	CS 1157	Structure IX,7	LM IIIB/modern surface	Postpalatial	surface	Aile sud	Obsidian - Melian			F3 / piece esquillee	1.57	0.93	0.38	NO
90.1041	GC135	CS 1158	Structure IX,7	LM IIIB	Postpalatial	remblai	Aile sud	Obsidian - Melian			F2	3.01			NO
90.1041	GC135	CS 1159	Structure IX,7	LM IIIB	Postpalatial	remblai	Aile sud	Obsidian - Melian			F3	1.83			NO
90.1041	GC135	CS 1160	Structure IX,7	LM IIIB	Postpalatial	remblai	Aile sud	Obsidian - Melian			CHIP				NO
90.1046	GC135	CS 1161	Structure IX,7	LM IIIB/modern surface	Postpalatial	remblai	Aile sud	Obsidian - Melian			CHIP				NO
90.1047	GC135	CS 1162	Structure IX,7	LM IIIB/modern surface	Postpalatial	surface	AIle sud	Obsidian - Melian			B/F3	1.94			NO
90.1047	GC135	CS 1163	Structure IX,7	LM IIIB/modern surface	Postpalatial	surface	AIle sud	Obsidian - Melian			BL PD	1.13	0.7	0.13	NO
90.1049	GB135	CS 1209	Structure XI,6	LM IIIB	Postpalatial	sondage	Cour Centr.	Obsidian - Melian			BL PD	1.49	0.89	0.18	NO
90.1049	GB135	CS 1210	Structure XI,6	LM IIIB	Postpalatial	sondage	Cour Centr.	Obsidian - Melian			F2	2.47			NO
90.1049	GB135	CS 1211	Structure XI,6	LM IIIB	Postpalatial	sondage	Cour Centr.	Obsidian - Melian			BL PD	0.57	1.01	0.18	NO
90.1053	GB135	CS 1197	Structure XI,6	LM I-IIIB	Postpalatial	sondage	Cour Centr.	Obsidian - Melian			B/F3	1.49			NO
90.1053	GB135	CS 1198	Structure XI,6	LM I-IIIB	Postpalatial	sondage	Cour Centr.	Obsidian - Melian			B/F3	1.45			NO
90.1053	GB135	CS 1199	Structure XI,6	LM I-IIIB	Postpalatial	sondage	Cour Centr.	Obsidian - Melian			F3	1.22			NO
90.1054	GB135	CS 1200	Structure XI,6	LM I-IIIB	Postpalatial	sondage	Cour Centr.	Obsidian - Melian			BL PD	1.82	0.94	0.19	NO
90.1054	GB135	CS 1201	Structure XI,6	LM I-IIIB	Postpalatial	sondage	Cour Centr.	Obsidian - Melian			BL PD	1.45	0.69	0.16	NO
90.1054	GB135	CS 1202	Structure XI,6	LM I-IIIB	Postpalatial	sondage	Cour Centr.	Obsidian - Melian			BL PD	1.65	1.18	0.24	NO
90.1054	GB135	CS 1203	Structure XI,6	LM I-IIIB	Postpalatial	sondage	Cour Centr.	Obsidian - Melian			CHIP				NO
90.1054	GB135	CS 1204	Structure XI,6	LM I-IIIB	Postpalatial	sondage	Cour Centr.	Obsidian - Melian			CORE FRAG	2.06	1.08	0.55	NO
90.1054	GB135	CS 1205	Structure XI,6	LM I-IIIB	Postpalatial	sondage	Cour Centr.	Obsidian - Melian			REJ	2.46	1.19	0.31	NO
90.1055	GB135	CS 1206	Structure XI,6	LM I-IIIB	Postpalatial	sondage	Cour Centr.	Obsidian - Melian			F3	1.2			NO
90.1056	GB135	CS 1207	Structure XI,6	LM I-IIIB	Postpalatial	sondage	Cour Centr.	Obsidian - Melian			F3	1.79			NO
90.1057	GB135	CS 1208	Structure XI,6	LM I-IIIB	Postpalatial	sondage	Cour Centr.	Obsidian - Melian			CB	0.51	0.87	0.36	too small
90.1065	GA135	CS 384	Structure II,1	LM I-IIIB	Postpalatial	sondage	Cour Centr.	Obsidian - Melian	MAN21	Dhemenegaki	F3	1.06	0.5	0.37	NO
90.1067	GA/GB136-W	CS 170	Structure XI,1-2	LM IIIB/modern surface	Postpalatial	surface	Cour Centr.	Obsidian - Melian (Dhemenegaki) or Nenezi Dağ			BL PD	1.61	1.06	0.18	NO
90.1067	GA/GB136-W	CS 171	Structure XI,1-2	LM IIIB/modern surface	Postpalatial	surface	Cour Centr.	Obsidian - Melian			F2	2.24	2.43	0.71	YES			right					notched flake
90.1067	GA/GB136-W	CS 172	Structure XI,1-2	LM IIIB/modern surface	Postpalatial	surface	Cour Centr.	Obsidian - Melian			F3	2.52	1.64	0.44	YES			right					notched flake
90.1068	GA/GB136-W	CS 173	Structure XI,1-2	LM IIIB/modern surface	Postpalatial	surface	Cour Centr.	Obsidian - Melian			B/F3	1.53	2.18	0.4	NO
90.1070	GA/GB136-W	CS 174	Structure XI,1-2	LM IIIB	Postpalatial	c.destr	Cour Centr.	Obsidian - Melian			BL PD	1.96	1.09	0.31	NO
90.1070	GA/GB136-W	CS 175	Structure XI,1-2	LM IIIB	Postpalatial	c.destr	Cour Centr.	Obsidian - Melian			BL PD	0.93	0.55	0.12	NO
90.1070	GA/GB136-W	CS 176	Structure XI,1-2	LM IIIB	Postpalatial	c.destr	Cour Centr.	Obsidian - Melian			REJ CT	0.92			NO
90.1070	GA/GB136-W	CS 177	Structure XI,1-2	LM IIIB	Postpalatial	c.destr	Cour Centr.	Obsidian - Melian			F2	1.3			NO
90.1071	GA/GB136-W	CS 178	Structure XI,1-2	LM IIIB	Postpalatial	c.destr	Cour Centr.	Obsidian - Melian	MAN25	Dhemenegaki	F3	0.46			NO
90.1072	GA/GB136-W	CS 186	Structure XI,1-2	LM IIIB	Postpalatial	c.destr	Cour Centr.	Chert - Grey-brown	MAN20	Sta Nychia	CORE / NODULE	4.24	3.39	2.3	NO
90.1072	GA/GB136-W	CS 185	Structure XI,1-2	LM IIIB	Postpalatial	c.destr	Cour Centr.	Obsidian - Melian			BL PD	1.13	broken	broken	too small
90.1072	GA/GB136-W	CS 179	Structure XI,1-2	LM IIIB	Postpalatial	c.destr	Cour Centr.	Obsidian - Melian			BL PD	1.24	0.87	0.15	NO
90.1072	GA/GB136-W	CS 180	Structure XI,1-2	LM IIIB	Postpalatial	c.destr	Cour Centr.	Obsidian - Melian			BL PD	1.38	0.83	0.25	NO
90.1072	GA/GB136-W	CS 181	Structure XI,1-2	LM IIIB	Postpalatial	c.destr	Cour Centr.	Obsidian - Melian			BL PD	1.45	0.61	0.16	NO
90.1072	GA/GB136-W	CS 182	Structure XI,1-2	LM IIIB	Postpalatial	c.destr	Cour Centr.	Obsidian - Melian			F2	2.01			NO
90.1072	GA/GB136-W	CS 183	Structure XI,1-2	LM IIIB	Postpalatial	c.destr	Cour Centr.	Obsidian - Melian			BL REM CR	1.45	1.15	0.35	NO
90.1072	GA/GB136-W	CS 184	Structure XI,1-2	LM IIIB	Postpalatial	c.destr	Cour Centr.	Obsidian - Melian			REJ BK	1.65			NO
90.1073	GA/GB136-W	CS 187	Structure XI,1-2	LM IIIB	Postpalatial	c.destr	Cour Centr.	Obsidian - Melian			BL PD	1.3	0.8	0.15	NO
90.1075	GA/GB136-W	CS 190	Structure XI,1-2	LM IIIB/modern surface	Postpalatial	surface	Cour Centr.	Obsidian - Melian	MAN31	Sta Nychia	F2	1.55			NO
90.1075	GA/GB136-W	CS 188	Structure XI,1-2	LM IIIB/modern surface	Postpalatial	surface	Cour Centr.	Obsidian - Melian			BL PD	3.62	0.94	0.27	NO
90.1075	GA/GB136-W	CS 189	Structure XI,1-2	LM IIIB/modern surface	Postpalatial	surface	Cour Centr.	Obsidian - Melian			BL REM CR	2.33	1.15	0.32	NO
90.1075	GA/GB136-W	CS 191	Structure XI,1-2	LM IIIB/modern surface	Postpalatial	surface	Cour Centr.	Obsidian - Melian			BL PD	1.28	0.67	0.16	NO
90.1075	GA/GB136-W	CS 192	Structure XI,1-2	LM IIIB/modern surface	Postpalatial	surface	Cour Centr.	Obsidian - Melian			BL PD	1.34	0.54	0.15	NO
90.1075	GA/GB136-W	CS 193	Structure XI,1-2	LM IIIB/modern surface	Postpalatial	surface	Cour Centr.	Obsidian - Melian			B/F3	1.35			NO
90.1075	GA/GB136-W	CS 194	Structure XI,1-2	LM IIIB/modern surface	Postpalatial	surface	Cour Centr.	Obsidian - Melian			B/F3	2.16			NO
90.1075	GA/GB136-W	CS 195	Structure XI,1-2	LM IIIB/modern surface	Postpalatial	surface	Cour Centr.	Obsidian - Melian			CORE	0.86			NO
90.1075	GA/GB136-W	CS 196	Structure XI,1-2	LM IIIB/modern surface	Postpalatial	surface	Cour Centr.	Chert - Black			CORE	1.29			NO
90.1077	GB135S	CS 1184	Structure XI,8	LM IIIB/modern surface	Postpalatial	surface	Cour Centr.	Obsidian - Melian			BL PD	2.74	0.81	0.2	NO
90.1079	GB135S	CS 1185	Structure XI,8	LM IIIB/modern surface	Postpalatial	surface	Cour Centr.	Obsidian - Melian			BL PD	2.38	1.02	0.25	YES			right	left				notched blade
90.1079	GB135S	CS 1186	Structure XI,8	LM IIIB/modern surface	Postpalatial	surface	Cour Centr.	Obsidian - Melian			F3	1.15			NO
90.1080	GB136 (centre)	CS 20	Structure XI,1	LM IIIB/modern surface	Postpalatial	surface	Cour Centr.	Obsidian - Melian			F3	2.6	2.83	0.64	YES	right							retouched flake
90.1081	GB136 (centre)	CS 21	Structure XI,1	LM IIIB/modern surface	Postpalatial	surface	Cour Centr.	Obsidian - Melian			BL PD	2.01	1.17	0.24	NO
90.1081	GB136 (centre)	CS 22	Structure XI,1	LM IIIB/modern surface	Postpalatial	surface	Cour Centr.	Obsidian - Melian			CB	1.9	1.2	0.47	NO
90.1081	GB136 (centre)	CS 23	Structure XI,1	LM IIIB/modern surface	Postpalatial	surface	Cour Centr.	Obsidian - Melian			B/F3	2.11	1.29	0.41	NO
90.1082	GB136 (centre)	CS 29	Structure XI,1	LM IIIB/modern surface	Postpalatial	surface	Cour Centr.	Obsidian - Melian	MAN11	Sta Nychia	F1 / CHUNK	0.89			NO
90.1082	GB136 (centre)	CS 1227	Structure XI,1	LM IIIB/modern surface	Postpalatial	surface	Cour Centr.	Obsidian - Melian	MAN34	Sta Nychia	BL PD	0.87	0.6	0.18	NO
90.1082	GB136 (centre)	CS 35	Structure XI,1	LM IIIB/modern surface	Postpalatial	surface	Cour Centr.	Obsidian - Melian			BL PD	0.79	0.86	0.26	too small
90.1082	GB136 (centre)	CS 24	Structure XI,1	LM IIIB/modern surface	Postpalatial	surface	Cour Centr.	Obsidian - Melian			B/F3 / REJ	3.96	2.08	0.3	NO
90.1082	GB136 (centre)	CS 25	Structure XI,1	LM IIIB/modern surface	Postpalatial	surface	Cour Centr.	Obsidian - Melian			F3	1.98	1.61	0.6	NO
90.1082	GB136 (centre)	CS 26	Structure XI,1	LM IIIB/modern surface	Postpalatial	surface	Cour Centr.	Obsidian - Melian			F2	2.48	1.48	0.48	NO
90.1082	GB136 (centre)	CS 27	Structure XI,1	LM IIIB/modern surface	Postpalatial	surface	Cour Centr.	Obsidian - Melian			F3	2.75	1.58	0.76	NO
90.1082	GB136 (centre)	CS 28	Structure XI,1	LM IIIB/modern surface	Postpalatial	surface	Cour Centr.	Obsidian - Melian			Rej	2.19	1.5	0.21	NO
90.1082	GB136 (centre)	CS 30	Structure XI,1	LM IIIB/modern surface	Postpalatial	surface	Cour Centr.	Obsidian - Melian			F3	1			NO
90.1082	GB136 (centre)	CS 31	Structure XI,1	LM IIIB/modern surface	Postpalatial	surface	Cour Centr.	Obsidian - Melian			BL / PREP	1.06	0.8	0.1	NO
90.1082	GB136 (centre)	CS 32	Structure XI,1	LM IIIB/modern surface	Postpalatial	surface	Cour Centr.	Obsidian - Melian			B/F3	0.96			NO
90.1082	GB136 (centre)	CS 33	Structure XI,1	LM IIIB/modern surface	Postpalatial	surface	Cour Centr.	Obsidian - Melian			CORE	1.75	1.6	0.72	NO
90.1082	GB136 (centre)	CS 34	Structure XI,1	LM IIIB/modern surface	Postpalatial	surface	Cour Centr.	Obsidian - Melian			CHIP				NO
90.1082	GB136 (centre)	CS 36	Structure XI,1	LM IIIB/modern surface	Postpalatial	surface	Cour Centr.	Obsidian - Melian			CHIP				NO
90.1084	GC135E	CS 1164	Structure IX,7	LM IIIB/modern surface	Postpalatial	surface	Cour Centr.	Obsidian - Melian			B/F3	3.7	2.09	0.27	YES				right				notched flake
90.1085	GC135E	CS 1165	Structure IX,7	LM IIIB/modern surface	Postpalatial	surface	Cour Centr.	Obsidian - Melian			F3	1.62			NO
90.1086	GC135E	CS 1166	Structure IX,7	LM IIIB/modern surface	Postpalatial	surface	Cour Centr.	Obsidian - Melian			CB	2.12	0.99	0.37	NO
90.1087	GC135E	CS 1167	Structure IX,7	LM IIIB/modern surface	Postpalatial	surface	Cour Centr.	Obsidian - Melian			F1	2			NO
90.1087	GC135E	CS 1168	Structure IX,7	LM IIIB/modern surface	Postpalatial	surface	Cour Centr.	Obsidian - Melian			BL REM CR	1.12	0.8	0.16	NO
90.1087	GC135E	CS 1169	Structure IX,7	LM IIIB/modern surface	Postpalatial	surface	Cour Centr.	Obsidian - Melian			F1	1.6			NO
90.1089	GC136N	CS 1228	Structure XI,1	LM IIIB/modern surface	Postpalatial	surface	Cour Centr.	Obsidian - Melian			F2	1.21			NO
90.1089	GC136N	CS 1229	Structure XI,1	LM IIIB/modern surface	Postpalatial	surface	Cour Centr.	Obsidian - Melian			F3	0.85			NO
90.1090	GB136E	CS 37	Structure XI,1-6	LM IIIB/modern surface	Postpalatial	surface	Cour Centr.	Obsidian - Melian			BL PD	2.73	0.83	0.23	NO
90.1090	GB136E	CS 38	Structure XI,1-6	LM IIIB/modern surface	Postpalatial	surface	Cour Centr.	Obsidian - Melian			BL PD	2.24	0.77	0.16	NO
90.1500	GB136E/137W	CS 39	Structure X,6	LM IIIB/modern surface	Postpalatial	surface	Est	Obsidian - Melian			BL PD	1.8	0.95	0.21	NO
90.1500	GB136E/137W	CS 40	Structure X,6	LM IIIB/modern surface	Postpalatial	surface	Est	Obsidian - Melian			BL PD	1.41	0.73	0.21	NO
90.1500	GB136E/137W	CS 41	Structure X,6	LM IIIB/modern surface	Postpalatial	surface	Est	Obsidian - Melian			F3	1.41	1.24	0.5	NO
90.1501	GB136E/137W	CS 42	Structure X,6	LM IIIB/modern surface	Postpalatial	surface	Est	Obsidian - Melian (Dhemenegaki?)			F2	2.11	1.57	0.56	NO
90.1501	GB136E/137W	CS 43	Structure X,6	LM IIIB/modern surface	Postpalatial	surface	Est	Obsidian - Melian (Dhemenegaki?)			F1	1.83	2.41	0.74	NO
90.1502	GC138	CS 975	Structure X,6,22	LM IIIB/modern surface	Postpalatial	surface	Est	Obsidian - Melian			F2	1.48	2.01	0.41	NO
90.1504	GC138	CS 976	Structure X,6,22	LM IIIB/modern surface	Postpalatial	surface	Est	Obsidian - Melian			BL PD	1.87	1.1	0.27	NO
90.1504	GC138	CS 977	Structure X,6,22	LM IIIB/modern surface	Postpalatial	surface	Est	Obsidian - Melian			B/F2	1.91	1.2	0.24	NO
90.1505	GC138	CS 978	Structure X,6,22	LM IIIB/modern surface	Postpalatial	surface	Est	Obsidian - Melian			REJ	1.1	0.97	0.4	NO
90.1508	GC138	CS 848	Structure X,6,22	LM IIIB	Postpalatial	c.destr	Est	Obsidian - Melian			B/F3	1.94	1.23	0.48	NO
90.1509	GC138	CS 804	Structure X,6	LM IIIB	Postpalatial	c.destr	Est	Obsidian - Melian			BL REM CR	1.38	1.16	0.16	NO
90.1511	GC138	CS 805	Structure X,6	LM IIIB	Postpalatial	c.destr	Est	Obsidian - Melian			BL REM CR	1.82	1.16	0.37	NO
90.1512	GC138	CS 849	Structure X,6-nord	LM IIIB	Postpalatial	c.destr	Est	Obsidian - Melian			B/F3	1.68	1.34	0.37	YES			YES					notched - right
90.1516	GC138	CS 850	Structure X,6-sud	LM IIIB	Postpalatial	c.destr	Est	Obsidian - Melian			B/F3	2.49	1.37	0.35	NO
90.1517	GC138	CS 942	Structure X,22	LM IIIB	Postpalatial	foyer	Est	Obsidian - Melian (Dhemenegaki?)			CB	3.01	0.91	0.28	NO
90.1517	GC138	CS 943	Structure X,22	LM IIIB	Postpalatial	foyer	Est	Obsidian - Melian			BL PD	2	1.21	0.42	NO
90.1517	GC138	CS 944	Structure X,22	LM IIIB	Postpalatial	foyer	Est	Obsidian - Melian			BL PD	1.76	1.04	0.17	NO
91.0001	GD137	CS 1243	Structure XII,1	LM IIIB/modern surface	Postpalatial	surface	Aile sud-est	Chert - Black	MAN05	Giali A	NODULE	1.86	1.74	1.47	NO
91.0001	GD137	CS 1238	Structure XII,1	LM IIIB/modern surface	Postpalatial	surface	Aile sud-est	Obsidian - Melian			F3 / REJ BK	3.1	2.23	0.7	YES			left					retouched flake
91.0001	GD137	CS 1239	Structure XII,1	LM IIIB/modern surface	Postpalatial	surface	Aile sud-est	Obsidian - Melian			F1	1.55	1.84	0.65	YES		left						retouched flake
91.0001	GD137	CS 1240	Structure XII,1	LM IIIB/modern surface	Postpalatial	surface	Aile sud-est	Obsidian - Melian			BL PD	1.37	0.86	0.19	YES	left							retouched blade
91.0001	GD137	CS 1241	Structure XII,1	LM IIIB/modern surface	Postpalatial	surface	Aile sud-est	Obsidian - Melian			BL REM CR	0.96	0.72	0.26	YES	right							retouched blade
91.0001	GD137	CS 1245	Structure XII,1	LM IIIB/modern surface	Postpalatial	surface	Aile sud-est	Obsidian - Melian			BL REM COR	2.96	0.8	0.41	YES	base							retouched blade
91.0001	GD137	CS 1244	Structure XII,1	LM IIIB/modern surface	Postpalatial	surface	Aile sud-est	Obsidian - Melian			BL PD	1.2	0.98	0.22	NO
91.0001	GD137	CS 1246	Structure XII,1	LM IIIB/modern surface	Postpalatial	surface	Aile sud-est	Obsidian - Melian			F2	1.91	2.51	0.73	NO
91.0001	GD137	CS 1242	Structure XII,1	LM IIIB/modern surface	Postpalatial	surface	Aile sud-est	Chert - Black			CORE	1.83	1.61	1.54	NO
91.0004	GD137	CS 1247	Structure XII,1	LM IIIB/modern surface	Postpalatial	surface	Aile sud-est	Obsidian - Melian			CB	1.46	0.86	0.34	NO
91.0004	GD137	CS 1248	Structure XII,1	LM IIIB/modern surface	Postpalatial	surface	Aile sud-est	Obsidian - Melian			BL REM CR	1.78	1.01	0.34	NO
91.0004	GD137	CS 1249	Structure XII,1	LM IIIB/modern surface	Postpalatial	surface	Aile sud-est	Obsidian - Melian			BL PD	2.07	0.84	0.22	NO
91.0004	GD137	CS 1250	Structure XII,1	LM IIIB/modern surface	Postpalatial	surface	Aile sud-est	Obsidian - Melian			F1	1.71			NO
91.0004	GD137	CS 1251	Structure XII,1	LM IIIB/modern surface	Postpalatial	surface	Aile sud-est	Obsidian - Melian			BL PD	2.63	0.93	0.33	NO
91.0005	GD137	CS 1252	Structure XII,1	LM IIIB/modern surface	Postpalatial	surface	Aile sud-est	Obsidian - Melian	MAN30	Sta Nychia	B/F3	1.87			NO
91.0007	GD137	CS 1253	Structure XII,1	LM IIIB/modern surface	Postpalatial	surface	Aile sud-est	Obsidian - Melian			BL REM CR	2.91	1.14	0.37	NO
91.0008	GD137	CS 1254	Structure XII,1	LM IIIB/modern surface	Postpalatial	surface	Aile sud-est	Obsidian - Melian			CORE	1.4			NO
91.0008	GD137	CS 1255	Structure XII,1	LM IIIB/modern surface	Postpalatial	surface	Aile sud-est	Chert - Black			F3	1.17			NO
91.0015	GD137	CS 1256	Structure XII,1	LM IIIB/modern surface	Postpalatial	surface	Aile sud-est	Obsidian - Melian			BL PD	1.8	0.98	0.28	NO
91.0016	GD138	CS 1258	Structure XII,2	LM IIIB/modern surface	Postpalatial	surface	Aile sud-est	Obsidian - Melian			F3	2.66	2.65	0.53	YES	right							backed flake
91.0016	GD138	CS 1257	Structure XII,2	LM IIIB/modern surface	Postpalatial	surface	Aile sud-est	Obsidian - Melian			Core	1.31	1.16	0.43	NO
91.0016	GD138	CS 1259	Structure XII,2	LM IIIB/modern surface	Postpalatial	surface	Aile sud-est	Obsidian - Melian			F2	2.69			NO
91.0016	GD138	CS 1260	Structure XII,2	LM IIIB/modern surface	Postpalatial	surface	Aile sud-est	Obsidian - Melian			REJ CT	1.82			NO
91.0016	GD138	CS 1261	Structure XII,2	LM IIIB/modern surface	Postpalatial	surface	Aile sud-est	Obsidian - Melian			F3	1.42			NO
91.0016	GD138	CS 1262	Structure XII,2	LM IIIB/modern surface	Postpalatial	surface	Aile sud-est	Obsidian - Melian			F2	1.76	1.86	0.52	NO
91.0017	GD138	CS 1263	Structure XII,2	LM IIIB/modern surface	Postpalatial	surface	Aile sud-est	Obsidian - Melian			BL	3.7	1.72	0.46	YES	left							retouched blade
91.0019	GD138	CS 1265	Structure XII,2	LM IIIB/modern surface	Postpalatial	surface	Aile sud-est	Obsidian - Melian			CB	1.89	1.03	0.43	NO
91.0019	GD138	CS 1266	Structure XII,2	LM IIIB/modern surface	Postpalatial	surface	Aile sud-est	Obsidian - Melian			REJ FC	1.54	0.96	0.22	NO
91.0019	GD138	CS 1267	Structure XII,2	LM IIIB/modern surface	Postpalatial	surface	Aile sud-est	Obsidian - Melian			BL REM CR	2.17	1.1	0.38	NO
91.0019	GD138	CS 1264	Structure XII,2	LM IIIB/modern surface	Postpalatial	surface	Aile sud-est	Chert - Blue-grey			CORE	1.05	1.7	1.3	NO
91.0020	GD138	CS 1268	Structure XII,2	LM IIIB/modern surface	Postpalatial	c.destr	Aile sud-est	Obsidian - Melian			BL PD	2.61	1.32	0.31	NO
91.0024	GD138	CS 1269	Structure XII,2	LM IIIB/modern surface	Postpalatial	surface	Aile sud-est	Obsidian - Melian			BL PD	1.51	0.75	0.15	NO
91.0024	GD138	CS 1270	Structure XII,2	LM IIIB/modern surface	Postpalatial	surface	Aile sud-est	Obsidian - Melian			BL PD	1.56	0.74	0.25	NO
91.0026	GD138	CS 1271	Structure XII,2	LM IIIB/modern surface	Postpalatial	surface	Aile sud-est	Obsidian - Melian			REJ BK	1.95	1.81	0.31	NO
91.0026	GD138	CS 1272	Structure XII,2	LM IIIB/modern surface	Postpalatial	surface	Aile sud-est	Obsidian - Melian			Core	1.99	1.51	0.52	NO
91.0026	GD138	CS 1273	Structure XII,2	LM IIIB/modern surface	Postpalatial	surface	Aile sud-est	Obsidian - Melian			BL PD	1.31	0.71	0.24	NO
91.0037	FY137	CS 1309	nord (Sq. FX)	LM IIIB/modern surface	Postpalatial	surface	N.-outside	Obsidian - Melian			CORE	2.84	1.42	0.92	NO
91.0037	FY137	CS 1310	nord (Sq. FX)	LM IIIB/modern surface	Postpalatial	surface	N.-outside	Obsidian - Melian			BL PD	1.31	0.8	0.17	NO
91.0038	FY137	CS 1312	nord (Sq. FX)	LM IIIB/modern surface	Postpalatial	surface	N.-outside	Obsidian - Melian (Dhemenegaki) or Nenezi Dağ			BL REM CR	2.05	1.1	0.32	YES			right	left				notched blade
91.0038	FY137	CS 1311	nord (Sq. FX)	LM IIIB/modern surface	Postpalatial	surface	N.-outside	Obsidian - Melian			BL REM CR	1.57	1.37	0.41	NO
91.0039	FY137	CS 1313	nord (Sq. FX)	LM IIIB/modern surface	Postpalatial	surface	N.-outside	Obsidian - Melian			BL PD	2.37	0.75	0.21	YES				left				notched blade
91.0039	FY137	CS 1314	nord (Sq. FX)	LM IIIB/modern surface	Postpalatial	surface	N.-outside	Obsidian - Melian			F3	2.59			NO
91.0041	FX140	CS 1315	nord (Sq. FX)	LM IIIB/modern surface	Postpalatial	surface	N.-outside	Obsidian - Melian			BL PD	2.65	0.7	0.16	NO
91.0041	FX140	CS 1316	nord (Sq. FX)	LM IIIB/modern surface	Postpalatial	surface	N.-outside	Obsidian - Melian			CORE	2.2	1	0.95	NO
91.0044	FX140	CS 1317	nord (Sq. FX)	LM IIIB/modern surface	Postpalatial	surface	N.-outside	Obsidian - Melian			F3 / CHUNK	2.48	1.46	0.96	NO
91.0056	GE137	CS 1303	Structure XIII	LM IIIB/modern surface	Postpalatial	surface	Aile sud-est	Obsidian - Melian			BL PD	2.15	1.16	0.31	NO
91.0057	GE137	CS 47	Structure XIII	LM IIIB/modern surface	Postpalatial	surface	Aile sud-est	Obsidian - Melian			BL PD	2.08	0.79	0.18	NO
91.0057	GE137	CS 48	Structure XIII	LM IIIB/modern surface	Postpalatial	surface	Aile sud-est	Obsidian - Melian			F2	1.99			NO
91.0057	GE137	CS 49	Structure XIII	LM IIIB/modern surface	Postpalatial	surface	Aile sud-est	Obsidian - Melian			CORE	1.95	1.4	0.53	NO
91.0057	GE137	CS 50	Structure XIII	LM IIIB/modern surface	Postpalatial	surface	Aile sud-est	Obsidian - Melian			F3	2.4			NO
91.0059	GE137	CS 51	Structure XIII	LM IIIB/modern surface	Postpalatial	surface	Aile sud-est	Obsidian - Melian			F3	1.16			NO
91.0061	GE137	CS 58	Structure XIII	LM IIIB/modern surface	Postpalatial	surface	Aile sud-est	Obsidian - Melian	MAN33	Dhemenegaki	BL PD	0.75	0.84	0.07	NO
91.0061	GE137	CS 52	Structure XIII	LM IIIB/modern surface	Postpalatial	surface	Aile sud-est	Obsidian - Melian			F2	2.61			YES	left							retouched flake
91.0061	GE137	CS 55	Structure XIII	LM IIIB/modern surface	Postpalatial	surface	Aile sud-est	Obsidian - Melian			BL PD	1.44	0.7	0.26	YES		left						retouched blade
91.0061	GE137	CS 53	Structure XIII	LM IIIB/modern surface	Postpalatial	surface	Aile sud-est	Obsidian - Melian			F3	1.53			NO
91.0061	GE137	CS 54	Structure XIII	LM IIIB/modern surface	Postpalatial	surface	Aile sud-est	Obsidian - Melian			BL REM COR	1.41	0.7	0.12	NO
91.0061	GE137	CS 56	Structure XIII	LM IIIB/modern surface	Postpalatial	surface	Aile sud-est	Obsidian - Melian			BL PD	1.36	0.69	0.14	NO
91.0061	GE137	CS 57	Structure XIII	LM IIIB/modern surface	Postpalatial	surface	Aile sud-est	Obsidian - Melian			BL PD	1.14	0.71	0.11	NO
91.0061	GE137	CS 59	Structure XIII	LM IIIB/modern surface	Postpalatial	surface	Aile sud-est	Obsidian - Melian			REJ CT	0.84			NO
91.0061	GE137	CS 60	Structure XIII	LM IIIB/modern surface	Postpalatial	surface	Aile sud-est	Obsidian - Melian			PREP	1			NO
91.0061	GE137	CS 61	Structure XIII	LM IIIB/modern surface	Postpalatial	surface	Aile sud-est	Obsidian - Melian			CORE	1.09	0.69	0.36	NO
91.0061	GE137	CS 62	Structure XIII	LM IIIB/modern surface	Postpalatial	surface	Aile sud-est	Obsidian - Melian			CORE	1.69	1.07	0.6	NO
91.0064	GE137	CS 63	Structure XIII	LM IIIB/modern surface	Postpalatial	surface	Aile sud-est	Obsidian - Melian			F1	2.36			NO
91.0064	GE137	CS 64	Structure XIII	LM IIIB/modern surface	Postpalatial	surface	Aile sud-est	Obsidian - Melian			CHIP				NO
91.0065	GE137	CS 67	Structure XIII	LM IIIB/modern surface	Postpalatial	surface	Aile sud-est	Obsidian - Melian	MAN17	Sta Nychia	CHUNK	3.22	2.79	1.02	NO
91.0065	GE137	CS 65	Structure XIII	LM IIIB/modern surface	Postpalatial	surface	Aile sud-est	Obsidian - Melian			BL PD	1.45	0.72	0.15	NO
91.0065	GE137	CS 66	Structure XIII	LM IIIB/modern surface	Postpalatial	surface	Aile sud-est	Obsidian - Melian			REJ BK	1.99	1.81	0.3	NO
91.0065	GE137	CS 68	Structure XIII	LM IIIB/modern surface	Postpalatial	surface	Aile sud-est	Chert - Grey			core	0.76	1.29	1.2	NO
91.0066	GB138S/GC138N	CS 806	Structure X,6	LM IIIB	Postpalatial	c.destr	East	Obsidian - Melian			F3	2.59	2.17	0.55	YES	YES							retouched flake bottom right - piercer?
91.0068	GB138S/GC138N	CS 808	Structure X,6	LM IIIB	Postpalatial	c.destr	East	Obsidian - Melian			REJ	2.16	1.46	0.25	YES		YES						inverse right retouch, on flake from back of blade core
91.0068	GB138S/GC138N	CS 807	Structure X,6	LM IIIB	Postpalatial	c.destr	East	Obsidian - Melian			BL REM COR	1.65	1.15	0.28	NO
91.0068	GB138S/GC138N	CS 809	Structure X,6	LM IIIB	Postpalatial	c.destr	East	Obsidian - Melian			BL PD	2.19	1.08	0.39	NO
91.0068	GB138S/GC138N	CS 810	Structure X,6	LM IIIB	Postpalatial	c.destr	East	Obsidian - Melian			F2	2.22	1.88	0.38	NO
91.0068	GB138S/GC138N	CS 811	Structure X,6	LM IIIB	Postpalatial	c.destr	East	Obsidian - Melian			BL PD	1.59	0.69	0.18	NO
91.0068	GB138S/GC138N	CS 812	Structure X,6	LM IIIB	Postpalatial	c.destr	East	Obsidian - Melian			BL REM COR	1.26	0.59	0.16	NO
91.0069	GB138S/GC138N	CS 821	Structure X,6	LM IIIB	Postpalatial	c.destr	East	Obsidian - Melian (Dhemenegaki?)			REJ	2.22	1.34	0.32	YES	YES							retouched on right, on flake from back of blade core
91.0069	GB138S/GC138N	CS 819	Structure X,6	LM IIIB	Postpalatial	c.destr	East	Obsidian - Melian (Dhemenegaki?)			BL PD	1.12	0.59	0.13	NO
91.0069	GB138S/GC138N	CS 817	Structure X,6	LM IIIB	Postpalatial	c.destr	East	Obsidian - Melian			BL PD	3.01	1.01	0.38	YES	YES							backed blade - right
91.0069	GB138S/GC138N	CS 813	Structure X,6	LM IIIB	Postpalatial	c.destr	East	Obsidian - Melian			F2	1.06	1.85	0.52	NO
91.0069	GB138S/GC138N	CS 814	Structure X,6	LM IIIB	Postpalatial	c.destr	East	Obsidian - Melian			BL PD	1.88	1.06	0.22	NO
91.0069	GB138S/GC138N	CS 815	Structure X,6	LM IIIB	Postpalatial	c.destr	East	Obsidian - Melian			REJ	1.96	0.94	0.52	NO
91.0069	GB138S/GC138N	CS 816	Structure X,6	LM IIIB	Postpalatial	c.destr	East	Obsidian - Melian			BL PD	1.41	0.46	0.14	NO
91.0069	GB138S/GC138N	CS 818	Structure X,6	LM IIIB	Postpalatial	c.destr	East	Obsidian - Melian			F1	1.98	1.54	0.41	NO
91.0069	GB138S/GC138N	CS 820	Structure X,6	LM IIIB	Postpalatial	c.destr	East	Obsidian - Melian			BL REM COR	2	1.21	0.31	NO
91.0069	GB138S/GC138N	CS 822	Structure X,6	LM IIIB	Postpalatial	c.destr	East	Obsidian - Melian			PREP	1.27	0.66	0.29	NO
91.0071	GB138S/GC138N	CS 823	Structure X,6	LM IIIB	Postpalatial	c.destr	East	Obsidian - Melian			F3	1.56	1.74	0.39	NO
91.0071	GB138S/GC138N	CS 824a	Structure X,6	LM IIIB	Postpalatial	c.destr	East	Obsidian - Melian			BL PD	1.24	1.26	0.21	NO
91.0071	GB138S/GC138N	CS 824b	Structure X,6	LM IIIB	Postpalatial	c.destr	East	Obsidian - Melian			F2	1.49	1.85	0.54	NO
91.0071	GB138S/GC138N	CS 825	Structure X,6	LM IIIB	Postpalatial	c.destr	East	Obsidian - Melian			REJ	1.76	1.38	0.53	NO
91.0071	GB138S/GC138N	CS 826	Structure X,6	LM IIIB	Postpalatial	c.destr	East	Obsidian - Melian			F2	1.29	1.56	0.24	NO
91.0500	GA136	CS 197	Structure part of X5	LM IIIB/modern surface	Postpalatial		East	Obsidian - Melian			BL REM CR	1.64	1.18	0.21	NO
91.0501	GA136	CS 198	Structure part of X5	LM IIIB/modern surface	Postpalatial	surface	East	Obsidian - Melian			F1	1.42	1.97	0.89	NO
91.0507	GA136	CS 199	Structure X8	LM IIIB	Postpalatial	c.destr	East	Obsidian - Melian			BL REM CR	2.76	1.1	0.29	YES	YES							retouched blade - left lower
91.0508	GA136	CS 200	Structure X9	LM IIIB	Postpalatial	c.destr	East	Obsidian - Melian			B/F3	1.12	1.32	0.31	NO
91.0510	GA136	CS 201	Structure X5	LM IIIB	Postpalatial	c.destr	East	Obsidian - Melian			F2	0.98	1.54	0.4	NO
91.0510	GA136	CS 202	Structure X5	LM IIIB	Postpalatial	c.destr	East	Obsidian - Melian			F3	1.39	1.55	0.34	NO
91.0513	FZ136E	CS 570	Square FZ	LM IIIB/modern surface	Postpalatial	surface	East & N.-outside	Obsidian - Melian			BL PD	1.37	1.11	0.26	YES			right					denticulated blade
91.0513	FZ136E	CS 571	Square FZ	LM IIIB/modern surface	Postpalatial	surface	East & N.-outside	Obsidian - Melian			BL PD	1.2	0.97	0.3	NO
91.0516	FZ136E	CS 572	Square FZ	LM IIIB/modern surface	Postpalatial	surface	East & N.-outside	Obsidian - Melian			BL PD	0.78	0.59	0.11	YES			right					notched blade
91.0516	FZ136E	CS 572	Square FZ	LM IIIB/modern surface	Postpalatial	surface	East & N.-outside	Obsidian - Melian			BL PD	1.2	0.8	0.19	NO
91.0519	FZ136E	CS 574	Square FZ	LM IIIB/modern surface	Postpalatial	surface	East & N.-outside	Chert - Black	MAN19	Dhemenegaki	F3	1.1	0.39	0.88	NO
91.0519	FZ136E	CS 575	Square FZ	LM IIIB/modern surface	Postpalatial	surface	East & N.-outside	Obsidian - Melian			BL PD	1.07	0.79	0.19	NO
91.0519	FZ136E	CS 576	Square FZ	LM IIIB/modern surface	Postpalatial	surface	East & N.-outside	Obsidian - Melian			CORE FRAG	1.47	1.31	0.52	NO
91.0520	FZ136E	CS 577	Square FZ	LM IIIB/modern surface	Postpalatial	surface	East	Obsidian - Melian			F3	2.64	3.51	0.86	NO
91.0521	GA137N	CS 983	Structure X8&9	LM IIIB/modern surface	Postpalatial	surface	East	Obsidian - Melian			F1	2.48	1.71	0.87	NO
91.0522	GA137N	CS 984	Structure X8&9	LM IIIB/modern surface	Postpalatial	surface	East	Obsidian - Melian			BL REM COR	2.9	0.72	0.29	NO
91.0523	GA137N	CS 985	Structure X8&9	LM IIIB/modern surface	Postpalatial	surface	East	Obsidian - Melian (Dhemenegaki?)			REJ	1.81	1.09	0.27	NO
91.0526	GA137N	CS 893	Structure X8	LM IIIB	Postpalatial	c.destr	East	Obsidian - Melian			BL REM COR	1.51	1.15	0.28	NO
91.0526	GA137N	CS 894	Structure X8	LM IIIB	Postpalatial	c.destr	East	Obsidian - Melian			B/F3	1.27	0.74	0.41	NO
91.0526	GA137N	CS 895	Structure X8	LM IIIB	Postpalatial	c.destr	East	Obsidian - Melian			B/F3	0.99	1.01	0.15	NO
91.0537	FZ137	CS 578	Square FZ	LM IIIB/modern surface	Postpalatial	surface	East & N.-outside	Obsidian - Melian			BL PD	2.12	0.98	0.36	YES		right / left						denticulated blade
91.0537	FZ137	CS 585	Square FZ	LM IIIB/modern surface	Postpalatial	surface	East & N.-outside	Obsidian - Melian			BL PD	1.45	1.01	0.28	YES				right				notched blade
91.0537	FZ137	CS 579	Square FZ	LM IIIB/modern surface	Postpalatial	surface	East & N.-outside	Obsidian - Melian			BL REM COR	2.86	1.1	0.71	NO
91.0537	FZ137	CS 580	Square FZ	LM IIIB/modern surface	Postpalatial	surface	East & N.-outside	Obsidian - Melian			REJ BK	2.01	1.5	0.54	NO
91.0537	FZ137	CS 581	Square FZ	LM IIIB/modern surface	Postpalatial	surface	East & N.-outside	Obsidian - Melian			BL REM COR	1.73	1.22	0.39	NO
91.0537	FZ137	CS 582	Square FZ	LM IIIB/modern surface	Postpalatial	surface	East & N.-outside	Obsidian - Melian			CB	1.55	0.88	0.6	NO
91.0537	FZ137	CS 583	Square FZ	LM IIIB/modern surface	Postpalatial	surface	East & N.-outside	Obsidian - Melian			BL REM COR	1.67	1.11	0.39	NO
91.0537	FZ137	CS 584	Square FZ	LM IIIB/modern surface	Postpalatial	surface	East & N.-outside	Obsidian - Melian			BL PD	1.71	0.91	0.33	NO
91.0538	FZ137	CS 586	Square FZ	LM IIIB/modern surface	Postpalatial	surface	East & N.-outside	Obsidian - Melian			F1	2.46	2.36	0.8	YES		base						notched flake
91.0542	FZ137	CS 587	Square FZ	LM IIIB/modern surface	Postpalatial	surface	N.-outside	Obsidian - Melian			BL PD	1.57	0.92	0.34	YES			left					notched blade
91.0542	FZ137	CS 588	Square FZ	LM IIIB/modern surface	Postpalatial	surface	N.-outside	Obsidian - Melian			F1	1.55	2.12	0.43	NO
91.0542	FZ137	CS 589	Square FZ	LM IIIB/modern surface	Postpalatial	surface	N.-outside	Obsidian - Melian			F2	1.35	0.87	0.5	NO
91.0543	FZ137	CS 590	Square FZ	LM IIIB/modern surface	Postpalatial	surface	N.-outside	Obsidian - Melian			CORE	2.98	2.34	1.77	NO
91.0546	FZ137	CS 591	Square FZ	LM IIIB/modern surface	Postpalatial	surface	N.-outside	Obsidian - Melian			B/F1	3.26	1.64	0.5	NO
91.0547	FZ137	CS 536	Square FZ	LM IIIB	Postpalatial	c.destr	East	Quartz			F3	1.52	0.63	0.63	NO
91.0547	FZ137	CS 535	Square FZ	LM IIIB	Postpalatial	c.destr	East	Obsidian - Melian			F2	2.15	3.3	0.93	NO
91.0551	FZ138E	CS 592	Square FZ	LM IIIB/modern surface	Postpalatial	surface	East	Obsidian - Melian			F2	2.57	1.47	1.01	NO
91.0551	FZ138E	CS 593	Square FZ	LM IIIB/modern surface	Postpalatial	surface	East	Obsidian - Melian			F2 / REJ BASE	1.24	1.13	0.55	NO
91.0551	FZ138E	CS 594	Square FZ	LM IIIB/modern surface	Postpalatial	surface	East	Obsidian - Melian			B/F2	2.34	1.68	0.21	NO
91.0551	FZ138E	CS 595	Square FZ	LM IIIB/modern surface	Postpalatial	surface	East	Obsidian - Melian			F1	1.46	1.78	0.55	NO
91.0552	FZ138E	CS 596	Square FZ	LM IIIB/modern surface	Postpalatial	surface	East	Obsidian - Melian			F2	2.57	3.71	1.06	NO
91.0553	FZ138E	CS 540	Square FZ	LM IIIB	Postpalatial	c.destr	East	Obsidian - Melian			REJ BK	1.47	1.47	0.38	NO
91.0555	FZ138E	CS 541	Square FZ	LM IIIB	Postpalatial	c.destr	East	Obsidian - Melian			F3	1.38	1.29	0.47	NO
91.0555	FZ138E	CS 542	Square FZ	LM IIIB	Postpalatial	c.destr	East	Obsidian - Melian			BL PD	1.45	0.69	0.2	NO
91.0555	FZ138E	CS 543	Square FZ	LM IIIB	Postpalatial	c.destr	East	Obsidian - Melian			BL PD	1.81	0.68	0.2	NO
91.0558	GA138NW/FZ138centre	CS 598	Square FZ	LM IIIB/modern surface	Postpalatial	surface	East	Obsidian - Melian			B/F3	1.62	1.17	0.3	YES	right							backed blade
91.0558	GA138NW/FZ138centre	CS 597	Square FZ	LM IIIB/modern surface	Postpalatial	surface	East	Obsidian - Melian			BL REM CR	1.56	0.9	0.23	NO
91.0559	GA138NW/FZ138centre	CS 599	Square FZ	LM IIIB/modern surface	Postpalatial	surface	East	Obsidian - Melian			F1	1.87	1.9	0.66	NO
91.0559	GA138NW/FZ138centre	CS 600	Square FZ	LM IIIB/modern surface	Postpalatial	surface	East	Obsidian - Melian			CORE FRAG	1.95	1.19	0.69	NO
91.0561	GA138NW	CS 988	Structure X12	LM IIIB/modern surface	Postpalatial	surface	East	Obsidian - Melian			F3	2.85	3.51	0.55	NO
91.0561	GA138NW	CS 989	Structure X12	LM IIIB/modern surface	Postpalatial	surface	East	Obsidian - Melian			F2	2.51	2.61	0.74	NO
91.0561	GA138NW	CS 990	Structure X12	LM IIIB/modern surface	Postpalatial	surface	East	Obsidian - Melian			F2	2.75	1.89	0.71	NO
91.0561	GA138NW	CS 991	Structure X12	LM IIIB/modern surface	Postpalatial	surface	East	Obsidian - Melian			BL PD	1.95	0.78	0.24	NO
91.0561	GA138NW	CS 992	Structure X12	LM IIIB/modern surface	Postpalatial	surface	East	Obsidian - Melian			B/F3	0.73	0.92	0.31	NO
91.0561	GA138NW	CS 993	Structure X12	LM IIIB/modern surface	Postpalatial	surface	East	Obsidian - Melian			BL PD	2.79	0.72	0.17	NO
91.0563	GA138NW	CS 997	Structure X12	LM IIIB/modern surface	Postpalatial	surface	East	Obsidian - Melian (Dhemenegaki?)			REJ	1.65	1.45	0.46	NO
91.0563	GA138NW	CS 994	Structure X12	LM IIIB/modern surface	Postpalatial	surface	East	Obsidian - Melian			F1	2.27	0.82	0.81	YES	YES							endscraper
91.0563	GA138NW	CS 995	Structure X12	LM IIIB/modern surface	Postpalatial	surface	East	Obsidian - Melian			BL PD	2.1	0.99	0.27	NO
91.0563	GA138NW	CS 996	Structure X12	LM IIIB/modern surface	Postpalatial	surface	East	Obsidian - Melian			CB	1.23	1.12	0.45	NO
91.0563	GA138NW	CS 998	Structure X12	LM IIIB/modern surface	Postpalatial	surface	East	Obsidian - Melian			F3	1.71	0.97	0.56	NO
91.0563	GA138NW	CS 999	Structure X12	LM IIIB/modern surface	Postpalatial	surface	East	Obsidian - Giali A			F3	2.02	2.78	0.86	NO
91.0565	GA138NW	CS 872	Structure X12	LM IIIB	Postpalatial	c.destr	East	Obsidian - Melian			REJ	2.67	1.76	0.43	YES	YES							retouch on right, on flake from back of blade core
91.0565	GA138NW	CS 868	Structure X12	LM IIIB	Postpalatial	c.destr	East	Obsidian - Melian			BL PD	0.91	0.59	0.24	too small
91.0565	GA138NW	CS 864	Structure X12	LM IIIB	Postpalatial	c.destr	East	Obsidian - Melian			BL PD	2.69	1.11	0.37	NO
91.0565	GA138NW	CS 865	Structure X12	LM IIIB	Postpalatial	c.destr	East	Obsidian - Melian			F2	0.31	2.48	0.65	NO
91.0565	GA138NW	CS 866	Structure X12	LM IIIB	Postpalatial	c.destr	East	Obsidian - Melian			F2	1.76	1.32	0.31	NO
91.0565	GA138NW	CS 867	Structure X12	LM IIIB	Postpalatial	c.destr	East	Obsidian - Melian			F3	1.06	1.33	0.33	NO
91.0565	GA138NW	CS 869	Structure X12	LM IIIB	Postpalatial	c.destr	East	Obsidian - Melian			F2	1.33	1.67	0.59	NO
91.0565	GA138NW	CS 870	Structure X12	LM IIIB	Postpalatial	c.destr	East	Obsidian - Melian			F3	1.38	1.08	0.4	NO
91.0565	GA138NW	CS 871	Structure X12	LM IIIB	Postpalatial	c.destr	East	Obsidian - Melian			BL PD	1.09	1.01	0.23	NO
91.0567	GA138NW	CS 873	Structure X12	LM IIIB	Postpalatial	c.destr	East	Obsidian - Melian			F2	1.24	1.87	0.57	NO
91.0567	GA138NW	CS 874	Structure X12	LM IIIB	Postpalatial	c.destr	East	Obsidian - Melian			BL PD	1.18	0.59	0.13	NO
91.0568	GA138NW	CS 875	Structure X12	LM IIIB	Postpalatial	c.destr	East	Obsidian - Melian			CORE	1.46	1.44	0.86	NO
91.0570	GA138NW	CS 876	Structure X12	LM IIIB	Postpalatial	c.destr	East	Obsidian - Melian			F3	2.8	2.05	0.59	NO
91.0570	GA138NW	CS 877	Structure X12	LM IIIB	Postpalatial	c.destr	East	Obsidian - Melian			BL PD	1.91	0.89	0.26	NO
91.0570	GA138NW	CS 878	Structure X12	LM IIIB	Postpalatial	c.destr	East	Obsidian - Melian			F2	0.94	0.94	0.16	NO
91.0572	FZ138centre	CS 888	Structure X14	LM IIIB	Postpalatial	c.destr	East	Obsidian - Melian			B/F2	1.72	0.77	0.27	NO
91.0572	FZ138centre	CS 889	Structure X14	LM IIIB	Postpalatial	c.destr	East	Obsidian - Melian			BL PD	1.21	0.37	0.13	NO
91.0580	FZ139N	CS 601	Square FZ	LM IIIB/modern surface	Postpalatial	surface	N.-outside	Obsidian - Melian			B/F3	2.51	1.75	0.48	NO
91.0580	FZ139N	CS 602	Square FZ	LM IIIB/modern surface	Postpalatial	surface	N.-outside	Obsidian - Melian			BL PD	1.74	0.91	0.46	NO
91.0580	FZ139N	CS 603	Square FZ	LM IIIB/modern surface	Postpalatial	surface	N.-outside	Obsidian - Melian			BL REM COR	1.78	1.09	0.4	NO
91.0580	FZ139N	CS 604	Square FZ	LM IIIB/modern surface	Postpalatial	surface	N.-outside	Obsidian - Melian			F3	1.43	1.6	0.41	NO
91.0580	FZ139N	CS 605	Square FZ	LM IIIB/modern surface	Postpalatial	surface	N.-outside	Obsidian - Melian			BL PD	1.32	0.82	0.36	NO
91.0580	FZ139N	CS 606	Square FZ	LM IIIB/modern surface	Postpalatial	surface	N.-outside	Obsidian - Melian			F2	1.27	0.94	0.4	NO
91.0580	FZ139N	CS 607	Square FZ	LM IIIB/modern surface	Postpalatial	surface	N.-outside	Obsidian - Melian			F3	1.15	1.01	0.37	NO
91.0581	FZ139N	CS 608	Square FZ	LM IIIB/modern surface	Postpalatial	surface	N.-outside	Obsidian - Melian			BL PD	0.94	0.82	0.21	NO
91.0583	FZ139N	CS 609	Square FZ	LM IIIB/modern surface	Postpalatial	surface	N.-outside	Obsidian - Melian			REJ BK	1.76	1.79	0.71	NO
91.0583	FZ139N	CS 610	Square FZ	LM IIIB/modern surface	Postpalatial	surface	N.-outside	Obsidian - Melian			B/F2	2.3	1.61	0.71	NO
91.0585	FZ139N	CS 611	Square FZ	LM IIIB/modern surface	Postpalatial	surface	N.-outside	Obsidian - Melian			F3	1.69	2.13	0.57	NO
91.1000	GA133	CS 462	Structure I,1-3	LM IIIB/modern surface	Postpalatial	surface	West	Obsidian - Melian			F1	1.98	1.75	0.43	YES	YES		YES					endscraper / notch on right
91.1000	GA133	CS 461	Structure I,1-3	LM IIIB/modern surface	Postpalatial	surface	West	Obsidian - Melian			BL REM COR	2.12	0.97	0.28	NO
91.1004	GA133	CS 463	Structure I,2	LM IIIB/modern surface	Postpalatial	surface	West	Obsidian - Melian			BL PD	1.59	1.04	0.28	NO
91.1010	GA133	CS 464	Structure I,2	LM IIIB/modern surface	Postpalatial	surface	West	Chert - Black			F2	2.92	1.45	0.56	NO
91.1011	GA133	CS 465	Structure I,2	LM IIIB/modern surface	Postpalatial	surface	West	Obsidian - Melian			F2	2.53	2.26	0.37	NO
91.1011	GA133	CS 466	Structure I,2	LM IIIB/modern surface	Postpalatial	surface	West	Obsidian - Melian			F3	2.13	1.43	0.58	NO
91.1012	GA133	CS 457	Structure I,2	LM IIIB	Postpalatial	fosse	West	Obsidian - Melian			F3	1.48	1.78	0.46	NO
91.1018	GA133	CS 460	Structure I,1	LM IIIB/modern surface	Postpalatial	surface	West	Obsidian - Melian			BL REM CR	1.53	0.83	0.4	YES								retouched - right
91.1018	GA133	CS 459	Structure I,1	LM IIIB/modern surface	Postpalatial	surface	West	Obsidian - Melian			BL PD	2.22	1.01	0.37	NO
91.1018	GA133	CS 458	Structure I,1	LM IIIB/modern surface	Postpalatial	surface	West	Obsidian - Melian			F3	1.48	1.11	0.41	NO
91.1034	FZ134	CS 546	Square FZ	LM IIIB/modern surface	Postpalatial	surface	N.-outside	Obsidian - Melian			BL PD	1.68	0.82	0.22	YES				left				notched blade
91.1034	FZ134	CS 545	Square FZ	LM IIIB/modern surface	Postpalatial	surface	N.-outside	Obsidian - Melian			F2	1.38	1.79	0.49	NO
91.1034	FZ134	CS 547	Square FZ	LM IIIB/modern surface	Postpalatial	surface	N.-outside	Obsidian - Melian			REJ BK	1.17	1.22	0.22	NO
91.1036	FZ134	CS 548	Square FZ	LM IIIB/modern surface	Postpalatial	surface	N. outside	Obsidian - Melian			BL PD	1.71	0.59	0.21	NO
91.1037	FZ134	CS 549	Square FZ	LM IIIB/modern surface	Postpalatial	surface	N. outside	Obsidian - Melian			F2	3.05	2.62	1.23	YES				left				notched flake
91.1038	FZ133/134W	CS 544	Square FZ	LM IIIB/modern surface	Postpalatial	surface	N. outside	Obsidian - Melian			BL PD	1.85	0.88	0.28	NO
91.1039	FZ134W	CS 560	Square FZ	LM IIIB/modern surface	Postpalatial	surface	N. outside	Obsidian - Melian			F2	2.31	2.03	0.68	YES			right	left				notched flake
91.1039	FZ134W	CS 561	Square FZ	LM IIIB/modern surface	Postpalatial	surface	N. outside	Obsidian - Melian			BL PD	1.64	0.78	0.23	NO
91.1042	FZ134W	CS 394	Structure II,1	LM IIIB	Postpalatial	c.destr	West	Obsidian - Melian			CORE / CHUNK	1.84	4.17	1.73	NO
91.1046	FZ134+W	CS 395	Structure II,1	LM IIIB	Postpalatial	c.destr	West	Obsidian - Melian			BL PD	1.43	0.83	0.27	NO
91.1048	FZ134+W	CS 396	Structure II,1	LM IIIB	Postpalatial	c.destr	West	Obsidian - Melian			F2	2.28	1.46	0.44	NO
91.1053	FZ136	CS 562	Square FZ	LM IIIB/modern surface	Postpalatial	surface	N.-outside	Obsidian - Melian			F2	1.51	1.71	0.51	NO
91.1054	FZ136	CS 563	Square FZ	LM IIIB/modern surface	Postpalatial	surface	N.-outside	Obsidian - Melian			F3	1.25	1.3	0.36	NO
91.1054	FZ136	CS 564	Square FZ	LM IIIB/modern surface	Postpalatial	surface	N.-outside	Obsidian - Melian			CORE FRAG	1.75	0.95	0.72	NO
91.1054	FZ136	CS 565	Square FZ	LM IIIB/modern surface	Postpalatial	surface	N.-outside	Obsidian - Melian			BL REM CR	1.54	1.42	0.32	NO
91.1054	FZ136	CS 566	Square FZ	LM IIIB/modern surface	Postpalatial	surface	N.-outside	Obsidian - Melian			F2	1.52	1.63	0.62	NO
91.1055	FZ136	CS 568	Square FZ	LM IIIB/modern surface	Postpalatial	surface	N.-outside	Obsidian - Melian			F2	2.3	2.16	0.48	YES			right base					perforator / notched flake
91.1055	FZ136	CS 567	Square FZ	LM IIIB/modern surface	Postpalatial	surface	N.-outside	Obsidian - Melian			BL PD	1.82	0.99	0.28	NO
91.1056	FZ136	CS 569	Square FZ	LM IIIB/modern surface	Postpalatial	surface	N.-outside	Obsidian - Melian			B/F2	2.74	2.31	0.54	YES			right base					perforator / notched flake
91.1500	GB138	CS 979	Structure X,7	LM IIIB/modern surface	Postpalatial	surface	Est	Obsidian - Melian			F2	1.68	1.27	0.38	NO
91.1500	GB138	CS 980	Structure X,7	LM IIIB/modern surface	Postpalatial	surface	Est	Obsidian - Melian			F2	1.83	1.81	0.33	NO
91.1501	GB138	CS 982	Structure X,7	LM IIIB/modern surface	Postpalatial	surface	Est	Obsidian - Melian (Dhemenegaki?)			F2	3.01	1.96	0.37	YES				YES				notched flake - right inverse
91.1501	GB138	CS 981	Structure X,7	LM IIIB/modern surface	Postpalatial	surface	Est	Obsidian - Melian			F3	3.09	2.38	0.71	NO
91.1503	GB138	CS 851	Structure X,7	LM IIIB	Postpalatial	c.destr	Est	Obsidian - Melian			F2	1.73	1.76	0.5	NO
91.1503	GB138	CS 852	Structure X,7	LM IIIB	Postpalatial	c.destr	Est	Obsidian - Melian			F1	1.28	1.44	0.51	NO
91.1505	GB138	CS 853	Structure X,7	LM IIIB	Postpalatial	c.destr	Est	Obsidian - Melian			F2	1.72	2.7	0.68	NO
91.1505	GB138	CS 854	Structure X,7	LM IIIB	Postpalatial	c.destr	Est	Obsidian - Melian			REJ	2.2	1.2	0.34	NO
91.1509	GA138	CS 855	Structure X,7	LM IIIB	Postpalatial	c.destr	Est	Obsidian - Melian			F3	1.8	1.62	0.28	NO
91.1511	GA138	CS 857	Structure X,7	LM IIIB	Postpalatial	c.destr	Est	Obsidian - Melian			BL REM COR	2.54	1.07	0.23	YES	YES							retouched blade - right
91.1511	GA138	CS 856	Structure X,7	LM IIIB	Postpalatial	c.destr	Est	Obsidian - Melian			F2	1.96	2.6	0.66	NO
91.1511	GA138	CS 858	Structure X,7	LM IIIB	Postpalatial	c.destr	Est	Obsidian - Melian			CORE	2.09	0.56	0.55	NO
91.1511	GA138	CS 859	Structure X,7	LM IIIB	Postpalatial	c.destr	Est	Obsidian - Melian			F2	2.8	1.74	0.64	NO
91.1511	GA138	CS 890	Structure X,7	LM IIIB	Postpalatial	c.destr	Est	Obsidian - Melian			BL PD	0.99	1.27	0.25	NO
91.1512	GA138	CS 891	Structure X,7	LM IIIB	Postpalatial	accumul	Est	Obsidian - Melian			F2	1.39	1.73	0.39	NO
91.1512	GA138	CS 892	Structure X,7	LM IIIB	Postpalatial	accumul	Est	Obsidian - Melian			REJ	3.24	1.5	0.46	NO
91.1513	GB138	CS 986	Structure X,11	LM IIIB/modern surface	Postpalatial	c.destr	Est	Obsidian - Melian			BL PD	1.19	0.76	0.16	NO
91.1514	GA138E	CS 987	Structure X,11	LM IIIB/modern surface	Postpalatial	c.destr	Est	Obsidian - Melian			BL PD	2.33	1.36	0.39	NO
91.1515	GB138+GA138E	CS 897	Structure X,11	LM IIIB	Postpalatial	c.destr	Est	Obsidian - Melian			F1	3.66	2.09	0.87	YES	YES							endscraper - scrappy
91.1515	GB138+GA138E	CS 896	Structure X,11	LM IIIB	Postpalatial	c.destr	Est	Obsidian - Melian			BL PD	1.96	1.16	0.31	NO
91.1519	GB139	CS 933	Structure X,21	LM IIIB	Postpalatial	accumul./remblai	E.outside	Obsidian - Melian			F2	2.2	2.06	0.4	NO
91.1521	GB139	CS 898	Structure X,11	LM IIIB	Postpalatial	c.destr	Est	Obsidian - Melian			BL PD	2.89	1.06	0.37	NO
91.1522	GA138	CS 899	Structure X,11	LM IIIB	Postpalatial	c.destr	Est	Obsidian - Melian			F3	1.28	1.31	0.36	NO
91.1523	GA138	CS 860	Structure X,11	LM IIIB	Postpalatial	c.destr	Est	Obsidian - Melian			BL PD	2.29	0.7	0.29	NO
91.1523	GA138	CS 861	Structure X,11	LM IIIB	Postpalatial	c.destr	Est	Obsidian - Melian			CORE	2.31	1.81	0.56	NO
91.1523	GA138	CS 862	Structure X,11	LM IIIB	Postpalatial	c.destr	Est	Obsidian - Melian			BL REM COR	1.76	0.75	0.25	NO
91.1524	GB139	CS 934	Structure X,21	LM IIIB	Postpalatial	accumul	E.outside	Obsidian - Melian			F3	2.5	1.95	0.7	YES	YES							retouched flake - right
91.1525	GB139	CS 935	Structure X,21	LM IIIB	Postpalatial	c.destr	E.outside	Obsidian - Melian			BL PD	2.34	0.91	0.32	NO
91.1526	GA138	CS 863	Structure X,11	LM IIIB	Postpalatial	c.destr	East	Obsidian - Melian			F1	2.18	1.41	0.55	NO
91.1529	GB139	CS 770	Structure X, 21	LM IIIA/B	Postpalatial	c.destr	E. outside	Obsidian - Melian			REJ	1.84	1.1	0.36	NO
91.1529	GB139	CS 771	Structure X, 21	LM IIIA/B	Postpalatial	c.destr	E. outside	Obsidian - Melian			F2	1.61	1.61	0.34	NO
91.1529	GB139	CS 772	Structure X, 21	LM IIIA/B	Postpalatial	c.destr	E. outside	Obsidian - Melian			F3	1.07	1.48	0.21	NO
91.1533	GB139	CS 764	Structure X, 21	LM IIIA/B	Postpalatial	sondage	E. outside	Obsidian - Melian			REJ	3.23	1.36	0.81	NO
91.1533	GB139	CS 765	Structure X, 21	LM IIIA/B	Postpalatial	sondage	E. outside	Obsidian - Melian			CB	2.16	0.96	0.36	NO
91.1533	GB139	CS 766	Structure X, 21	LM IIIA/B	Postpalatial	sondage	E. outside	Obsidian - Melian			F2	1.36	1.55	0.39	NO
91.1533	GB139	CS 767	Structure X, 21	LM IIIA/B	Postpalatial	sondage	E. outside	Obsidian - Melian			BL PD	1.33	0.7	0.18	NO
91.1534	GB139	CS 773	Structure X, 21	LM IIIA/B	Postpalatial	c.destr	E. outside	Obsidian - Melian			REJ	2.16	1.28	0.63	NO
91.1535	GB139	CS 768	Structure X, 21	LM IIIA/B	Postpalatial	sondage	E.outside	Obsidian - Melian			F2	2.94	2.03	0.76	NO
91.1535	GB139	CS 769	Structure X, 21	LM IIIA/B	Postpalatial	sondage	E.outside	Obsidian - Melian			F3	1.83	1.87	0.51	NO
91.1541	GA139/140	CS 1002a	Structure X,20	LM IIIB/modern surface	Postpalatial	surface	E.outside	Obsidian - Melian (Dhemenegaki?)			F3	1.56	1.87	0.41	NO
91.1545	GA139/140	CS 914	Structure X,20	LM IIIB	Postpalatial	accumul	E. outside	Obsidian - Melian			F3	1.06	1.48	0.31	NO
91.1549	GA139/140	CS 900	Structure X,18	LM IIIB	Postpalatial	c.destr	Est	Obsidian - Melian			F3	1.67	1.79	0.58	NO
91.1549	GA139/140	CS 901	Structure X,18	LM IIIB	Postpalatial	c.destr	Est	Obsidian - Melian			BL REM CR	1.55	0.81	0.29	NO
91.1552	GA139	CS 879	Structure X,13	LM IIIB	Postpalatial	c.destr	Est	Obsidian - Melian			BL REM COR	1.29	0.93	0.37	YES	YES							geometric
91.1553	GA139	CS 1001	Structure X,19	LM IIIB/modern surface	Postpalatial	surface	N.outside	Obsidian - Melian			BL PD	1.57	0.77	0.24	NO
91.1553	GA139	CS 1002	Structure X,19	LM IIIB/modern surface	Postpalatial	surface	N.outside	Chert - Black			CHUNK	1.53	2.01	0.82	NO
91.1555	GA139	CS 880	Structure X,13	LM IIIB	Postpalatial	c.destr	Est	Obsidian - Melian			F3	2.47	1.85	0.89	NO
91.1555	GA139	CS 881	Structure X,13	LM IIIB	Postpalatial	c.destr	Est	Obsidian - Melian			F2	1.5	1.61	0.27	NO
91.1558	FZ139S	CS 1000	Structure X,18-19	LM IIIB/modern surface	Postpalatial	surface	Est & N. outside	Obsidian - Melian			F2	2.83	2.11	0.67	YES			YES					notched flake - right
91.1559	FZ139S	CS 902	Structure X,18	LM IIIB	Postpalatial	c.destr	Est	Obsidian - Melian			F3	3.33	2.76	0.82	YES			YES					notched flake - 2 on right, 1 left / percoir?
91.1560,	FZ139S	CS 907	Structure X,18	LM IIIB	Postpalatial	c.destr	Est	Obsidian - Melian			BL PD	1.62	broken	broken	YES			YES					double notch on left
91.1560,	FZ139S	CS 903	Structure X,18	LM IIIB	Postpalatial	c.destr	Est	Obsidian - Melian			BL PD	2.73	1.04	0.19	NO
91.1560,	FZ139S	CS 904	Structure X,18	LM IIIB	Postpalatial	c.destr	Est	Obsidian - Melian			F3	2.7	1.93	0.38	NO
91.1560,	FZ139S	CS 905	Structure X,18	LM IIIB	Postpalatial	c.destr	Est	Obsidian - Melian			BL REM COR	1.84	0.84	0.27	NO
91.1560,	FZ139S	CS 906	Structure X,18	LM IIIB	Postpalatial	c.destr	Est	Obsidian - Melian			B/F3	1.52	1.09	0.2	NO
91.1560,	FZ139S	CS 908	Structure X,18	LM IIIB	Postpalatial	c.destr	Est	Obsidian - Melian			BL PD	1.4	0.64	0.17	NO
91.2002	FZ135	CS 1212	Structure XI,5	LM IIIB/modern surface	Postpalatial	accumul	N.-outside	Obsidian - Melian			BL PD	1.75	0.84	0.19	NO
91.2002	FZ135	CS 1213	Structure XI,5	LM IIIB/modern surface	Postpalatial	accumul	N.-outside	Obsidian - Melian			BL PD	1.1	0.76	0.15	NO
91.2006	FZ135	CS 1214	Structure XI,5	LM IIIB	Postpalatial	accumul	N.-outside	Obsidian - Melian	MAN14	Dhemenegaki	BL REM CR	1.62	1.09	0.32	NO
91.2008	FZ135	CS 1215	Structure XI,5	LM IIIB	Postpalatial	accumul	N.-outside	Obsidian - Melian			BL PD	1.55	0.85	0.25	NO
91.2008	FZ135	CS 1216	Structure XI,5	LM IIIB	Postpalatial	accumul	N.-outside	Obsidian - Göllü Dağ			BL PD	0.99	1.3	0.31	YES					base/top			trapeze
92.0011	FZ138/139	CS 909	Structure X,18	LM IIIB	Postpalatial	accumul	Est	Obsidian - Melian			F3	1.48	1.5	0.52	NO
92.0017	GA138/139	CS 882	Structure X,13	LM IIIB	Postpalatial	c.destr	Est	Obsidian - Melian			BL PD	1.94	0.67	0.16	NO
92.0017	GA138/139	CS 883	Structure X,13	LM IIIB	Postpalatial	c.destr	Est	Obsidian - Melian			BL PD	1.55	0.57	0.13	NO
92.0017	GA138/139	CS 884	Structure X,13	LM IIIB	Postpalatial	c.destr	Est	Obsidian - Melian			B/F3	1.33	1.07	0.15	NO
92.0017	GA138/139	CS 885	Structure X,13	LM IIIB	Postpalatial	c.destr	Est	Obsidian - Melian			F2	1.79	2.05	0.49	NO
92.0017	GA138/139	CS 886	Structure X,13	LM IIIB	Postpalatial	c.destr	Est	Obsidian - Melian			F2	1.07	1.1	0.25	NO
92.0017	GA138/139	CS 887	Structure X,13	LM IIIB	Postpalatial	c.destr	Est	Obsidian - Melian			PREP	0.84	0.74	0.23	NO
92.0070	GD132/133	CS 1059	Structure VII,1	LM IIIB/modern	Postpalatial	surface	West	Obsidian - Melian			F1	3.09	3.57	0.31	NO
92.0071	GD132/133	CS 1060	Structure VII,1	LM IIIB	Postpalatial	accum	West	Obsidian - Melian			BL PD	2.16	0.84	0.15	NO
92.0071	GD132/133	CS 1061	Structure VII,1	LM IIIB	Postpalatial	accum	West	Obsidian - Melian			F3	1.24	1.8	0.7	NO
92.0071	GD132/133	CS 1062	Structure VII,1	LM IIIB	Postpalatial	accum	West	Obsidian - Melian			F1	1.21	1.65	0.49	NO
92.0073	GD132/133	CS 1063	Structure VII,1	LM IIIB	Postpalatial	accum	West	Obsidian - Melian			BL PD	1.38	0.7	0.14	NO
92.0500	GB140	CS 358	Structure XIV	LM IIIB/modern surface	Postpalatial	surface	Tour-Cuisine+E.outside	Obsidian - Melian			F2	2.14	1.61	0.69	NO
92.0503	GB140	CS 915	Structure X,20	LM IIIB	Postpalatial	c.destr	E.outside	Obsidian - Melian			F3	1.88	2.69	0.61	NO
92.0503	GB140	CS 916	Structure X,20	LM IIIB	Postpalatial	c.destr	E.outside	Obsidian - Melian			F1	2.61	3.66	0.85	NO
92.0507	GB140	CS 917	Structure X,20	LM IIIB	Postpalatial	accumul	E.outside	Obsidian - Melian			BL PD	1.06	0.94	0.31	NO
92.0510	GB140+N	CS 1388	Structure XIV	LM IIIB	Postpalatial	c.destr	Tour-Cuisine	Obsidian - Melian	MAN09	Sta Nychia	F2	1.51			NO
92.0516	GB140 +N	CS 340	Structure XIV	LM IIIB	Postpalatial	c.destr.	Tour-Cuisine	Obsidian - Melian			F1	2.19	2.54	1.11	YES	YES							endcraper
92.0517	GB140 +N	CS 341	Structure XIV	LM IIIB	Postpalatial	c.destr.	Tour-Cuisine	Obsidian - Melian			REJ	2.32	0.97	0.44	NO
92.0517	GB140 +N	CS 342	Structure XIV	LM IIIB	Postpalatial	c.destr.	Tour-Cuisine	Obsidian - Melian			CORE	2.11	2.39	0.9	NO
92.0517	GB140 +N	CS 343	Structure XIV	LM IIIB	Postpalatial	c.destr.	Tour-Cuisine	Chert - Black?			FRAG				too small
92.0525	GB140 +N	CS 344	Structure XIV	LM IIIB	Postpalatial	c.destr.	Tour-Cuisine	Obsidian - Melian			BL PD	1.85	0.67	0.2	NO
92.0525	GB140 +N	CS 345	Structure XIV	LM IIIB	Postpalatial	c.destr.	Tour-Cuisine	Obsidian - Melian			BL REM COR	1.18	1.2	0.36	NO
92.0526	GB140 +N	CS 346	Structure XIV	LM IIIB	Postpalatial	c.destr.	Tour-Cuisine	Obsidian - Melian	MAN36	Dhemenegaki	BL PD	2.01	1.45	0.37	YES	YES							backed blade - right
92.0526	GB140 +N	CS 347	Structure XIV	LM IIIB	Postpalatial	c.destr.	Tour-Cuisine	Obsidian - Melian			BL PD	1.86	0.92	0.17	YES								retouched blade
92.0527	GB140 +N	CS 348	Structure XIV	LM IIIB	Postpalatial	c.destr.	Tour-Cuisine	Obsidian - Melian	MAN15	Dhemenegaki	BL PD	2.35	0.81	0.29	YES			YES					notched blade - right
92.0528	GB140 +N	CS 349	Structure XIV	LM IIIB	Postpalatial	c.destr.	Tour-Cuisine	Obsidian - Melian			REJ	1.58	1.16	0.24	NO
92.0530	GB140 +N	CS 350	Structure XIV	LM IIIB	Postpalatial	c.destr.	Tour-Cuisine	Obsidian - Melian			BL REM CR	1.47	0.96	0.21	NO
92.0530	GB140 +N	CS 351	Structure XIV	LM IIIB	Postpalatial	c.destr.	Tour-Cuisine	Obsidian - Melian			BL PD	1.29	0.86	0.26	NO
92.0531	GB140 +N	CS 352	Structure XIV	LM IIIB	Postpalatial	c.destr.	Tour-Cuisine	Obsidian - Melian			BL PD	1.74	0.67	0.19	NO
92.0534	GB140 +N	CS 353	Structure XIV	LM IIIB	Postpalatial	c.destr.	Tour-Cuisine	Obsidian - Melian	MAN01	Dhemenegaki	F2	2.06	1.81	0.97	NO
92.0535	GB140 +N	CS 354	Structure XIV	LM IIIB	Postpalatial	c.destr.	Tour-Cuisine	Obsidian - Melian			F2	2.79	2.04	0.74	NO
92.0535	GB140 +N	CS 355	Structure XIV	LM IIIB	Postpalatial	c.destr.	Tour-Cuisine	Obsidian - Melian			BL REM CR	1.78	0.67	0.2	NO
92.0536	GB140 +N	CS 356	Structure XIV	LM IIIB	Postpalatial	c.destr.	Tour-Cuisine	Obsidian - Melian			BL PD	0.87	0.38	0.16	NO
92.0536	GB140 +N	CS 357	Structure XIV	LM IIIB	Postpalatial	c.destr.	Tour-Cuisine	Obsidian - Melian			B/F3	0.97	0.49	0.19	NO
92.0539	GB140 +N	CS 926	Structure X,20-21	LM IIIB	Postpalatial	accumul.	E.outside	Obsidian - Melian (Dhemenegaki?)			F2	2.26	1.68	0.55	YES	YES							retouched flake - right
92.0539	GB140 +N	CS 932b	Structure X,20-21	LM IIIB	Postpalatial	accumul.	E.outside	Obsidian - Melian (Dhemenegaki?)			F3	0.49	1.34	0.29	too small
92.0539	GB140 +N	CS 927	Structure X,20-21	LM IIIB	Postpalatial	accumul.	E.outside	Obsidian - Melian			BL PD	3.3	1.12	0.29	NO
92.0539	GB140 +N	CS 928	Structure X,20-21	LM IIIB	Postpalatial	accumul.	E.outside	Obsidian - Melian			BL PD	1.3	0.51	0.17	NO
92.0539	GB140 +N	CS 929	Structure X,20-21	LM IIIB	Postpalatial	accumul.	E.outside	Obsidian - Melian			F1	1.65	0.81	0.37	NO
92.0539	GB140 +N	CS 930	Structure X,20-21	LM IIIB	Postpalatial	accumul.	E.outside	Obsidian - Melian			F3	0.95	0.84	0.18	NO
92.0539	GB140 +N	CS 931	Structure X,20-21	LM IIIB	Postpalatial	accumul.	E.outside	Obsidian - Melian			B/F3	0.91	0.91	0.21	NO
92.0539	GB140 +N	CS 932a	Structure X,20-21	LM IIIB	Postpalatial	accumul.	E.outside	Obsidian - Melian			B/F3	0.83	0.71	0.11	NO
92.0541	GB140 +N	CS 938	Structure X,21	LM IIIB	Postpalatial	c.destr	E.outside	Obsidian - Melian			BL PD	0.71	0.89	0.27	too small
92.0541	GB140 +N	CS 936	Structure X,21	LM IIIB	Postpalatial	c.destr	E.outside	Obsidian - Melian			B/F3	2.22	0.96	0.34	NO
92.0541	GB140 +N	CS 937	Structure X,21	LM IIIB	Postpalatial	c.destr	E.outside	Obsidian - Melian			B/F3	1.32	0.86	0.21	NO
92.0541	GB140 +N	CS 939	Structure X,21	LM IIIB	Postpalatial	c.destr	E.outside	Obsidian - Melian			REJ	0.97	1.18	0.38	NO
92.0541	GB140 +N	CS 940	Structure X,21	LM IIIB	Postpalatial	c.destr	E.outside	Obsidian - Melian			BL REM CR	1.56	1.2	0.35	NO
92.0541	GB140 +N	CS 941	Structure X,21	LM IIIB	Postpalatial	c.destr	E.outside	Obsidian - Melian			F1	1.48	0.62	0.44	NO
92.0563	GB140	CS 338	Structure XIV entrée	LM IIIB	Postpalatial	c.destr	Tour-Cuisine	Obsidian - Melian			F3	1.52	1.98	0.45	NO
92.0565	GB140	CS 339	Structure XIV entrée	LM IIIB	Postpalatial	c.destr	Tour-Cuisine	Obsidian - Melian	MAN07	Sta Nychia	BL PD	1.96	0.77	0.21	NO
92.0571	GC137E	CS 829	Structure X,6	LM IIIB	Postpalatial	c.destr	Est	Obsidian - Melian			F2	2.43	1.84	0.45	YES			YES					flake with long basal notch
92.0571	GC137E	CS 830	Structure X,6	LM IIIB	Postpalatial	c.destr	Est	Obsidian - Melian			BL PD	1.28	0.87	0.26	YES				YES				notched blade - left inverse
92.0571	GC137E	CS 831	Structure X,6	LM IIIB	Postpalatial	c.destr	Est	Obsidian - Melian			B/F3	1.57	1.18	0.2	NO
92.0572	GC137E	CS 834	Structure X,6	LM IIIB	Postpalatial	c.destr	Est	Obsidian - Melian			BL REM CR	2.45	0.91	0.33	YES	YES							retouched blade - lower right
92.0572	GC137E	CS 835	Structure X,6	LM IIIB	Postpalatial	c.destr	Est	Obsidian - Melian			BL PD	2.01	0.92	0.4	YES			YES					notched blade - elongated on right
92.0572	GC137E	CS 832	Structure X,6	LM IIIB	Postpalatial	c.destr	Est	Obsidian - Melian			F1	2.4	2.64	0.36	NO
92.0572	GC137E	CS 833	Structure X,6	LM IIIB	Postpalatial	c.destr	Est	Obsidian - Melian			BL PD	2.26	0.71	0.19	NO
92.0572	GC137E	CS 836	Structure X,6	LM IIIB	Postpalatial	c.destr	Est	Obsidian - Melian			F3	1.71	0.91	0.47	NO
92.0573	GC137E	CS 837	Structure X,6	LM IIIB	Postpalatial	c.destr	Est	Obsidian - Melian			F3	2.01	0.88	0.41	NO
92.0575	GC137E	CS 838	Structure X,6	LM IIIB	Postpalatial	c.destr	Est	Obsidian - Melian			F3	1.88	2.47	1.08	NO
92.0575	GC137E	CS 839	Structure X,6	LM IIIB	Postpalatial	c.destr	Est	Obsidian - Melian			PREP	1.03	1.46	0.26	NO
92.0575	GC137E	CS 840	Structure X,6	LM IIIB	Postpalatial	c.destr	Est	Obsidian - Melian			PREP	0.97	0.82	0.1	NO
92.0577	GC137	CS 841	Structure X,6	LM IIIB	Postpalatial	c.destr	Est	Obsidian - Melian			BL REM CR	3.29	1.16	0.44	NO
92.0577	GC137	CS 842	Structure X,6	LM IIIB	Postpalatial	c.destr	Est	Obsidian - Melian			BL PD	1.78	1.01	0.27	NO
92.0577	GC137	CS 843	Structure X,6	LM IIIB	Postpalatial	c.destr	Est	Obsidian - Melian			PREP	1.16	1.27	0.21	NO
92.0577	GC137	CS 844	Structure X,6	LM IIIB	Postpalatial	c.destr	Est	Obsidian - Melian			BL PD	2.09	0.59	1.17	NO
92.0578	GC137	CS 847	Structure X,6	LM IIIB	Postpalatial	c.destr	Est	Obsidian - Melian (Dhemenegaki?)			PREP	1.03	0.81	0.21	NO
92.0578	GC137	CS 845	Structure X,6	LM IIIB	Postpalatial	c.destr	Est	Obsidian - Melian			B/F3	2.18	1.61	0.39	NO
92.0578	GC137	CS 846	Structure X,6	LM IIIB	Postpalatial	c.destr	Est	Obsidian - Melian			F3	0.84	2.02	0.29	NO
92.0581	GC137	CS 795	Structure X,1 to X,9	LM IIIB	Postpalatial	c.destr	Est	Obsidian - Melian			BL PD	1.16	0.57	0.17	NO
92.0587	GC140N	CS 122	Structure X,25	LM IIIB/modern surface	Postpalatial	surface	E.outside	Obsidian - Melian (Dhemenegaki?)			BL REM CR	2.04	0.84	0.19	NO
92.0587	GC140N	CS 130	Structure X,25	LM IIIB/modern surface	Postpalatial	surface	E.outside	Obsidian - Melian			FRAG				too small
92.0587	GC140N	CS 121	Structure X,25	LM IIIB/modern surface	Postpalatial	surface	E.outside	Obsidian - Melian			F2	2.24	1.98	0.81	NO
92.0587	GC140N	CS 123	Structure X,25	LM IIIB/modern surface	Postpalatial	surface	E.outside	Obsidian - Melian			BL REM COR	1.76	1.04	0.21	NO
92.0587	GC140N	CS 124	Structure X,25	LM IIIB/modern surface	Postpalatial	surface	E.outside	Obsidian - Melian			BL PD	1.72	0.96	0.36	NO
92.0587	GC140N	CS 125	Structure X,25	LM IIIB/modern surface	Postpalatial	surface	E.outside	Obsidian - Melian			F3	1.71	1.21	0.21	NO
92.0587	GC140N	CS 126	Structure X,25	LM IIIB/modern surface	Postpalatial	surface	E.outside	Obsidian - Melian			F2	2.13	1.6	0.56	NO
92.0587	GC140N	CS 127	Structure X,25	LM IIIB/modern surface	Postpalatial	surface	E.outside	Obsidian - Melian			F3	0.79	0.89	0.4	NO
92.0587	GC140N	CS 128	Structure X,25	LM IIIB/modern surface	Postpalatial	surface	E.outside	Obsidian - Melian			BL PD	1.58	0.71	0.19	NO
92.0587	GC140N	CS 129	Structure X,25	LM IIIB/modern surface	Postpalatial	surface	E.outside	Obsidian - Melian			BL PD	1.53	0.58	0.2	NO
92.0587	GC140N	CS 131	Structure X,25	LM IIIB/modern surface	Postpalatial	surface	E.outside	Obsidian - Melian			F3	1.34	1.45	0.55	NO
92.1003	GC139	CS 974	Structure X,25	LM IIIB	Postpalatial	surface	E.outside	Obsidian - Melian			B/F3	3.24	1.06	0.82	NO
92.1007	GC139	CS 962	Structure X,23	LM IIIB	Postpalatial	c.destr	East	Obsidian - Melian	MAN27	Sta Nychia	BL PD	1	1.22	0.34	NO
92.1007	GC139	CS 963	Structure X,23	LM IIIB	Postpalatial	c.destr	East	Obsidian - Melian			FRAG				too small
92.1007	GC139	CS 960	Structure X,23	LM IIIB	Postpalatial	c.destr	East	Obsidian - Melian			F2	3.16	2.35	1.15	NO
92.1007	GC139	CS 961	Structure X,23	LM IIIB	Postpalatial	c.destr	East	Obsidian - Melian			BL PD	1.39	1.07	0.35	NO
92.1008	GC139	CS 964	Structure X,23	LM IIIB	Postpalatial	sol	East	Obsidian - Melian			FRAG				too small
92.1009	GC139	CS 965	Structure X,23	LM IIIB	Postpalatial	accumul	East	Obsidian - Melian	MAN08	Dhemenegaki	BL REM COR	2.12	1.01	0.27	NO
92.1009	GC139	CS 966	Structure X,23	LM IIIB	Postpalatial	accumul	East	Obsidian - Melian (Dhemenegaki?)			BL PD	2.08	1.04	0.24	NO
92.1012	GC139	CS 945	Structure X,22-23	LM IIIB	Postpalatial	c.destr	East	Obsidian - Melian			BL PD	2.13	0.85	0.25	NO
92.1018	GC139	CS 967	Structure X,23	LM IIIB	Postpalatial	accumul	East	Obsidian - Melian (Dhemenegaki?)			FRAG				too small
92.1018	GC139	CS 968	Structure X,23	LM IIIB	Postpalatial	accumul	East	Obsidian - Melian			FRAG				too small
92.1018	GC139	CS 969	Structure X,23	LM IIIB	Postpalatial	accumul	East	Obsidian - Melian			FRAG				too small
92.1045	GC139	CS 946	Structure X,22-23	LM IIIB	Postpalatial	c.destr	East	Obsidian - Melian			BL PD	2.37	1.2	0.36	NO
92.1073	GC139	CS 774	Structure X,22-23	LM IIIA/B	Postpalatial	c.destr	East	Obsidian - Melian			BL PD	2.78	1.07	0.39	YES			YES					notched blade - right
92.1074	GC139	CS 775	Structure X,22-23	LM IIIA/B	Postpalatial	c.destr	East	Obsidian - Melian			BL PD	2.38	1.15	0.35	YES			YES					notched blade - right
92.1074	GC139	CS 776	Structure X,22-23	LM IIIA/B	Postpalatial	c.destr	East	Obsidian - Melian			BL PD	1.15	0.63	0.19	NO
92.1077	GC139	CS 777	Structure X,22-23	LM IIIA/B	Postpalatial	c.destr	East	Obsidian - Melian			F2	2.45	1.64	0.77	NO
92.1077	GC139	CS 778	Structure X,22-23	LM IIIA/B	Postpalatial	c.destr	East	Obsidian - Melian			F3	1.71	1.15	0.41	NO
93.0009	GC140N	CS 165	Structure X,25	LM IIIA/B	Postpalatial	accum/fosse	E. outside	Obsidian - Melian			BL PD	1.42	0.68	0.13	NO
93.0009	GC140N	CS 166	Structure X,25	LM IIIA/B	Postpalatial	accum/fosse	E. outside	Obsidian - Melian			F3	1.93	0.87	0.32	NO
93.0010	GC140N	CS 167	Structure X,25	LM IIIA/B	Postpalatial	sondage	E. outside	Obsidian - Melian			F1	1.52	0.92	0.75	NO
93.0011	GC140N	CS 169	Structure X,25	LM IIIA/B	Postpalatial	sondage	E. outside	Obsidian - Melian			BL REM CR / REJ	2.87	1.1	0.43	YES	YES							retouched bottom left
93.0011	GC140N	CS 168	Structure X,25	LM IIIA/B	Postpalatial	sondage	E. outside	Obsidian - Melian			F2	2.22	2.7	0.61	NO
93.0013	GE138N	CS 1356	Structure XV,2	LM IIIB	Postpalatial	accumul	aile sud-est	Obsidian - Melian			BL PD	1.16	0.61	0.19	YES	right							backed blade
93.0013	GE138N	CS 1355	Structure XV,2	LM IIIB	Postpalatial	accumul	aile sud-est	Obsidian - Melian			BL PD	1.92	0.72	0.2	NO
93.0017	GE138N	CS 1357	Structure XV,2	LM IIIA/B	Postpalatial	accumul	aile sud-est	Obsidian - Melian			F3	1.08	0.87	0.35	NO
93.0086	Berme Centrale N-S	CS 1222	Structure XI,6-7	LM IIIB	Postpalatial	accumul	Cour Centrale	Obsidian - Melian			BL PD	2.21	0.83	0.24	NO
93.0089	Berme Centrale N-S	CS 1223	Structure XI,6-7	LM IIIB	Postpalatial	accumul	Cour Centrale	Obsidian - Melian			F3	1.23	1.27	0.2	NO
93.0090	Berme Centrale N-S	CS 1224	Structure XI,6-7	LM IIIB	Postpalatial	accumul	Cour Centrale	Obsidian - Melian			BL PD	0.9	0.37	0.06	NO
93.0090	Berme Centrale N-S	CS 1225	Structure XI,6-7	LM IIIB	Postpalatial	accumul	Cour Centrale	Obsidian - Melian			REJ FC	1.11	1.03	0.32	NO
93.0090	Berme Centrale N-S	CS 1226	Structure XI,6-7	LM IIIB	Postpalatial	accumul	Cour Centrale	Chert - Grey			F3	1.72	2.23	0.25	NO
93.0111	GB135/136	CS 44	Structure XI,1	LM IIIA/B	Postpalatial	accumul	Cour Centrale Sond 93G	Obsidian - Melian			CB	1.6	1.04	0.54	NO
93.0112	GB135/136	CS 45	Structure XI,1	LM IIIA/B	Postpalatial	accumul	Cour Centrale Sond 93G	Obsidian - Melian			BL PD	1.73	0.93	0.26	NO
93.0113	GB135/136	CS 46	Structure XI,1	LM IIIA/B	Postpalatial	remblai	Cour Centrale Sond 93G	Obsidian - Melian			BL PD	2.27	1.16	0.28	NO
93.0528	FZ139E	CS 910	X,19-20	LM IIIB	Postpalatial	accumul	N.E. outside	Obsidian - Melian (Dhemenegaki?)			F2	2.79	2.06	0.7	YES			YES					notch on right
93.0528	FZ139E	CS 911	X,19-20	LM IIIB	Postpalatial	accumul	N.E. outside	Obsidian - Melian			CHIP				too small
93.0528	FZ139E	CS 912	X,19-20	LM IIIB	Postpalatial	accumul	N.E. outside	Obsidian - Melian			FRAG				too small
93.0528	FZ139E	CS 913	X,19-20	LM IIIB	Postpalatial	accumul	N.E. outside	Obsidian - Melian			FRAG				too small
93.0532	FZ139E	CS 918	Structure X,20 (cent.)	LM IIIB	Postpalatial	c.destr	E.outside	Obsidian - Melian			FRAG				too small
93.0532	FZ139E	CS 919	Structure X,20 (cent.)	LM IIIB	Postpalatial	c.destr	E.outside	Obsidian - Melian			FRAG				too small
93.0534	FZ139E	CS 920	Structure X,20 (cent.)	LM IIIB	Postpalatial	c.destr	E.outside	Obsidian - Melian			BL PD	1.9	0.96	0.21	NO
93.0534	FZ139E	CS 921	Structure X,20 (cent.)	LM IIIB	Postpalatial	c.destr	E.outside	Obsidian - Melian			B/F3	3.01	1.32	0.42	NO
93.0538	FZ139E	CS 922	Structure X,20 (cent.)	LM IIIB	Postpalatial	accumul	E.outside	Obsidian - Melian			REJ	1.25	1.43	0.47	NO
93.0538	FZ139E	CS 923	Structure X,20 (cent.)	LM IIIB	Postpalatial	accumul	E.outside	Obsidian - Melian			CB	3.35	0.92	0.48	NO
93.0538	FZ139E	CS 924	Structure X,20 (cent.)	LM IIIB	Postpalatial	accumul	E.outside	Obsidian - Melian			BL REM CR	1.78	1.11	0.24	NO
93.0543	FZ139E	CS 925	Structure X,20 (cent.)	LM IIIB	Postpalatial	accumul	E.outside	Obsidian - Melian			FRAG				too small
93.1047	GC138	CS 947	Structure X,22-23	LM IIIB	Postpalatial	c.destr	East	Obsidian - Melian			BL PD	3.6	0.81	0.31	YES	YES		YES					notch elongated left, retouched right
93.1049	GC138	CS 948	Structure X,22-23	LM IIIB	Postpalatial	c.destr	East	Obsidian - Melian			BL PD	1.99	0.96	0.21	NO
93.1049	GC138	CS 949	Structure X,22-23	LM IIIB	Postpalatial	c.destr	East	Obsidian - Melian			BL REM COR	2.12	1.31	0.34	NO
93.1049	GC138	CS 950	Structure X,22-23	LM IIIB	Postpalatial	c.destr	East	Obsidian - Melian			BL PD	1.07	0.72	0.21	NO
93.1049	GC138	CS 951	Structure X,22-23	LM IIIB	Postpalatial	c.destr	East	Obsidian - Melian			BL PD	1.1	0.59	0.18	NO
93.1049	GC138	CS 952	Structure X,22-23	LM IIIB	Postpalatial	sol	East	Chert - Black			F3	2.23	0.37	0.57	NO
93.1054	GC138	CS 957	Structure X,22-23	LM IIIB	Postpalatial	c.destr	East	Obsidian - Melian (Dhemenegaki?)			CHIP				NO
93.1054	GC138	CS 953	Structure X,22-23	LM IIIB	Postpalatial	c.destr	East	Obsidian - Melian			F2	3.44	2.15	0.6	NO
93.1054	GC138	CS 954	Structure X,22-23	LM IIIB	Postpalatial	c.destr	East	Obsidian - Melian			BL PD	2.86	1.1	0.37	NO
93.1054	GC138	CS 955	Structure X,22-23	LM IIIB	Postpalatial	c.destr	East	Obsidian - Melian			BL REM CR	1.42	0.98	0.15	NO
93.1054	GC138	CS 956	Structure X,22-23	LM IIIB	Postpalatial	c.destr	East	Obsidian - Melian			CHIP				NO
93.1058	GA134N	CS 415	Structure II,7	LM IIIB	Postpalatial	c.destr	West (Sond 93K)	Obsidian - Melian			BL REM CR	1.93	0.99	0.25	NO
93.1060	GC139N	CS 970	Structure X,24	LM IIIB	Postpalatial	remblai	E.outside	Obsidian - Melian			F1	2.47	1.96	0.5	NO
93.1062	GC139N	CS 971	Structure X,24	LM IIIB	Postpalatial	surface	E. outside	Obsidian - Melian			F2	1.89	1.56	0.57	NO
93.1062	GC139N	CS 972	Structure X,24	LM IIIB	Postpalatial	surface	E. outside	Obsidian - Melian			BL REM CR	1.21	1.21	0.39	NO
93.1062	GC139N	CS 973	Structure X,24	LM IIIB	Postpalatial	surface	E. outside	Obsidian - Melian			F3	1.21	1.22	0.27	NO
93.2000	GC138	CS 958	Structure X,22-23	LM IIIB	Postpalatial	c.destr	East (Sond 93G)	Obsidian - Melian			FRAG				NO
93.2000	GC138	CS 959	Structure X,22-23	LM IIIB	Postpalatial	c.destr	East (Sond 93G)	Obsidian - Melian			CHIP				NO

## Sheet: Neopalatial
Excavation ID		Grid	Chipped Stone ID	General Context	Associated Pottery Date	Period	Deposit Type	Specific Context	Raw Material (Visual ID)	NAA Sample ID	NAA Result	Blank Type	Length (cm)	Width (cm)	Thickness (cm)	Retouch	Retouched implements		Notch		Point		Burin	Interpretative category	Comments
																	Direct	Inverse	Direct	Inverse	Direct	Inverse
92.0033		sondage 92C	CS 1026		LM IA	Neopalatial			Obsidian - Melian			REJ BACK?	1.91	1.8	0.22	NO
89.4078		GC133 (partie sud-est)	CS 1075	Structure V-VI	MM III?	Neopalatial	accumul	aile ouest	Chert -Black			CHUNK	2.9			NO
89.4078		GC133 (partie sud-est)	CS 1074	Structure V-VI	MM III?	Neopalatial	accumul	aile ouest	Obsidian - Melian			F2	1.49	1.53	0.35	NO
89.4092		GC134 (partie nord)	CS 1066	Structure VI	LM I	Neopalatial	remblai ?	aile ouest	Obsidian - Melian			F3	2.2	2.22	0.47	NO
89.4108		GD135 (nord)	CS 1090	Structure IX,6	MM III-LM I	Neopalatial	remblai	aile sud	Obsidian - Melian			BL / REJ	2.21	1.05	0.45	NO
89.4108		GD135 (nord)	CS 1087	Structure IX,6	MM III-LM I	Neopalatial	remblai	aile sud	Obsidian - Melian			BL PD	1.95	1.05	0.29	NO
89.4108		GD135 (nord)	CS 1088	Structure IX,6	MM III-LM I	Neopalatial	remblai	aile sud	Obsidian - Melian			BL PD	2.11	0.78	0.24	YES	right							retouched blade
89.4108		GD135 (nord)	CS 1085	Structure IX,6	MM III-LM I	Neopalatial	remblai	aile sud	Obsidian - Melian			F1	1.93			NO
89.4108		GD135 (nord)	CS 1089	Structure IX,6	MM III-LM I	Neopalatial	remblai	aile sud	Obsidian - Melian			F3	1.98			NO
89.4108		GD135 (nord)	CS 1086	Structure IX,6	MM III-LM I	Neopalatial	remblai	aile sud	Obsidian - Melian			REJ FC	1.71	1.27	0.26	NO
89.4109		GD135 (nord)	CS 1091	Structure IX,6	MM III-LM I	Neopalatial	remblai	aile sud	Obsidian - Melian			BL REM CR	1.29	1.15	0.26	NO
89.4138		GE136 (nord-est)	CS 1110	Structure IX,4	MM III	Neopalatial	accumul	aile sud (sond)	Obsidian - Melian			BL REM COR	2.23	1.06	0.43	NO
89.4138		GE136 (nord-est)	CS 1111	Structure IX,4	MM III	Neopalatial	accumul	aile sud (sond)	Obsidian - Melian			F3	1.74	1.98		NO
89.4138		GE136 (nord-est)	CS 1112	Structure IX,4	MM III	Neopalatial	accumul	aile sud (sond)	Obsidian - Melian			F3	1.06			NO
89.4139		GE136 (nord-est)	CS 1115	Structure IX,4	MM III	Neopalatial	accumul	aile sud (sond)	Obsidian - Melian			BL PD	1.75	0.76	0.15	NO
89.4139		GE136 (nord-est)	CS 1116	Structure IX,4	MM III	Neopalatial	accumul	aile sud (sond)	Obsidian - Melian			BL PD	1.91	1.22	0.26	NO
89.4139		GE136 (nord-est)	CS 1114	Structure IX,4	MM III	Neopalatial	accumul	aile sud (sond)	Obsidian - Melian			REJ BACK	2.12			NO
89.4139		GE136 (nord-est)	CS 1113	Structure IX,4	MM III	Neopalatial	accumul	aile sud (sond)	Obsidian - Melian			REJ FC	2.84	1.47	0.6	NO								lovely thick blade/flake off face of p/f core
89.4140		GE136 (nord-est)	CS 1117	Structure IX,4	MM III	Neopalatial	accumul	aile sud (sond)	Obsidian - Melian			F3	2.01	2.91	0.52	NO
89.4238		GD134SE	CS 1069	Structure VI (sud)	MM II-LM?	Neopalatial	accumul	aile SW (sond)	Obsidian - Melian			F2	1.8	1.14	0.3	NO
91.0535		GA137N/GA136	CS 630	Structure X8	LM IA	Neopalatial	sondage	East	Obsidian - Melian			BL PD	1.68	0.86	0.23	NO
91.0535		GA137N/GA136	CS 631	Structure X8	LM IA	Neopalatial	sondage	East	Obsidian - Melian			BL PD	1.16	0.74	0.24	NO
92.0007		GA137	CS 624	Structure X,9	MM II (LM IA)	Neopalatial	sondage	Est-92A	Obsidian - Melian			BL PD	1.01	1.02	0.13	NO
92.0008		GA137	CS 625	Structure X,9	MM II (LM IA)	Neopalatial	sondage	Est-92A	Obsidian - Melian			BL PD	1.29	0.89	0.32	NO
92.0008		GA137	CS 626	Structure X,9	MM II (LM IA)	Neopalatial	sondage	Est-92A	Obsidian - Melian			F2	1.72	1.15	0.47	NO
92.0008		GA137	CS 627	Structure X,9	MM II (LM IA)	Neopalatial	sondage	Est-92A	Obsidian - Melian			REJ FACE/BASE	1.43	1.17	0.41	NO
92.0033		GA135E	CS 1021	Structure XI,3	LM IA	Neopalatial	sondage	C.Court-92C	Obsidian - Melian	MAN26	Dhemenegaki	BL PD	1.39	1.36	0.45	NO								piece esquillee	NAA analysis
92.0033		GA135E	CS 1022	Structure XI,3	LM IA	Neopalatial	sondage	C.Court-92C	Obsidian - Melian			F3	0.86	1.56	0.37	NO
92.0034		GA135E	CS 1023	Structure XI,3	LM IA	Neopalatial	sondage	C.Court-92C	Obsidian - Melian			CORE?	2.61	2.25	0.89	NO
92.0034		GA135E	CS 1024	Structure XI,3	LM IA	Neopalatial	sondage	C.Court-92C	Obsidian - Melian			F3	0.91	1.25	0.35	NO
92.0037		GA135E	CS 1025	Structure XI,3	LM IA	Neopalatial	sondage	C.Court-92C	Obsidian - Melian			F3	1.06	1.5	0.36	NO
92.0047		GA136SW	CS 208	Structure XI,4	LM IA	Neopalatial	sondage	C.Court-92D	Obsidian - Melian			PREP / B/F3	1.27	0.76	0.21	NO
92.0053		GB136SE	CS 654	Structure X,2	LM IA	Neopalatial	sondage	Est-92E	Obsidian - Melian			REJ FC	1.89	1.38	0.41	NO
92.0055		GB136SE	CS 613	Structure X,2	LM IA	Neopalatial	sondage	Est-92E	Obsidian - Melian			BL PD	1.53	0.49	0.15	NO
92.0055		GB136SE	CS 612	Structure X,2	LM IA	Neopalatial	sondage	Est-92E	Obsidian - Melian			REJ BASE	1.28	1.91	0.43	NO
92.0057		GB136SE	CS 614	Structure X,2	LM IA	Neopalatial	sondage	Est-92E	Obsidian - Melian			F3	1.63	2.05	0.63	NO
92.0059		GB136SE	CS 616	Structure X,2	LM IA	Neopalatial	sondage	Est-92E	Obsidian - Melian			BL PD	1.96	0.88	0.26	NO
92.0059		GB136SE	CS 617	Structure X,2	LM IA	Neopalatial	sondage	Est-92E	Obsidian - Melian			F2	1.8	1.39	0.36	YES			left					notched flake
92.0059		GB136SE	CS 615	Structure X,2	LM IA	Neopalatial	sondage	Est-92E	Obsidian - Melian			REJ CT	1.15	2.14	0.54	NO
92.0064		GB136SE	CS 618	Structure X,2	LM IA	Neopalatial	sondage	Est-92E	Obsidian - Melian			BL PD	1.7	0.8	0.22	NO
92.0064		GB136SE	CS 619	Structure X,2	LM IA	Neopalatial	sondage	Est-92E	Obsidian - Melian			BL PD	1.18	broken	0.22	NO
92.0064		GB136SE	CS 620	Structure X,2	LM IA	Neopalatial	sondage	Est-92E	Obsidian - Melian			F2	2.78	3.64	0.17	NO
92.0069		GB136SE	CS 622	Structure X,2	LM IA	Neopalatial	sondage	Est-92E	Obsidian - Melian			BL	0.71	0.79	0.21	NO
92.0069		GB136SE	CS 621	Structure X,2	LM IA	Neopalatial	sondage	Est-92E	Obsidian - Melian			BL PD	1.14	0.87	0.24	NO
92.0069		GB136SE	CS 623	Structure X,2	LM IA	Neopalatial	sondage	Est-92E	Obsidian - Melian			BL PD	1.21	0.89	0.26	NO
92.1090		GC133	CS 300	Structure IV,1	LM I	Neopalatial	accumul	West-Sondage G	Obsidian - Melian			BL REM COR	1.7	0.98	0.24	NO
92.1090		GC133	CS 301	Structure IV,1	LM I	Neopalatial	accumul	West-Sondage G	Obsidian - Melian			BL REM CR	1.98	0.97	0.29	NO
92.1090		GC133	CS 302/CS 303	Structure IV,1	LM I	Neopalatial	accumul	West-Sondage G	Obsidian - Melian (Dhemenegaki) or Nenezi Dağ			BL PD	2.12	0.96	0.23	NO
92.1506		GE138	CS 1020	Structure XV,1	LM IA	Neopalatial	accumul	aile sud-est,sondage 92G	Obsidian - Melian			BL REM COR	2.9	1.21	0.37	NO
93.0039		GB134	CS 359	Structure II,3	LM I	Neopalatial	accumul	West Sond 93C	Obsidian - Melian			F3	1.76	1.66	0.32	NO
93.0044		GB134	CS 372	Structure II,4	LM I	Neopalatial	accumul	West Sond 93D	Obsidian - Melian			BL PD	1.37	0.77	0.22	NO
93.0044		GB134	CS 371	Structure II,4	LM I	Neopalatial	accumul	West Sond 93D	Obsidian - Melian			F1	3.7	2.31	0.62	NO
93.0045		GB134	CS 375	Structure II,4	LM I	Neopalatial	accumul	West Sond 93D	Obsidian - Melian			B/F3	0.24	0.86	0.35	NO
93.0045		GB134	CS 374	Structure II,4	LM I	Neopalatial	accumul	West Sond 93D	Obsidian - Melian			F1	1.32	1.62	0.32	NO
93.0045		GB134	CS 373	Structure II,4	LM I	Neopalatial	accumul	West Sond 93D	Obsidian - Melian			F3	0.92	1.01	0.36	NO
93.0054		GB134	CS 378	Structure II,4	LM I	Neopalatial	c.destr	West Sond 93D	Chert -Black			B/F3	1.27	0.71	0.3	NO
93.0054		GB134	CS 376	Structure II,4	LM I	Neopalatial	c.destr	West Sond 93D	Obsidian - Melian			BL PD	1.01	0.63	0.24	NO
93.0054		GB134	CS 377	Structure II,4	LM I	Neopalatial	c.destr	West Sond 93D	Obsidian - Melian			F3	1.4	1.26	0.26	NO
93.0054		GB134	CS 379	Structure II,4	LM I	Neopalatial	c.destr	West Sond 93D	Obsidian - Melian			FRAG				TS
93.0059		GB134	CS 360	Structure II,3	LM I	Neopalatial	c.destr	West Sond 93C	Obsidian - Melian			FRAG				TS
93.0061		GB134	CS 361	Structure II,3	LM I	Neopalatial	c.destr	West Sond 93C	Obsidian - Melian			REJ	3.61	1.92	0.74	YES	YES							backed b/f2 off back of core on left
93.0066		GB134	CS 363	Structure II,3	LM I	Neopalatial	c.destr	West Sond 93C	Chert -Black			F3	1.67	2	0.81	NO
93.0066		GB134	CS 366	Structure II,3	LM I	Neopalatial	c.destr	West Sond 93C	Chert -Black			FRAG				TS
93.0066		GB134	CS 362	Structure II,3	LM I	Neopalatial	c.destr	West Sond 93C	Obsidian - Melian			F3	1.32	2.27	0.52	NO
93.0066		GB134	CS 364	Structure II,3	LM I	Neopalatial	c.destr	West Sond 93C	Obsidian - Melian			FRAG				TS
93.0066		GB134	CS 365	Structure II,3	LM I	Neopalatial	c.destr	West Sond 93C	Obsidian - Melian			FRAG				TS
93.0067		GA133S	CS 446	Structure I,3	LM I	Neopalatial	accumul	West	Obsidian - Melian			CORE	2.17	0.71	0.42	NO								exhausted p/f core
93.0069		GA133S	CS 447	Structure I,3	LM I	Neopalatial	accumul	West	Obsidian - Melian			BL REM CR	0.94	1.12	0.24	NO
93.0071		GB134	CS 370	Structure II,3	LM I	Neopalatial	accumul	West Sond 93C	Obsidian - Melian			FRAG				TS
93.0071		GB134	CS 368	Structure II,3	LM I	Neopalatial	accumul	West Sond 93C	Obsidian - Melian			FRAG				TS
93.0071		GB134	CS 367	Structure II,3	LM I	Neopalatial	accumul	West Sond 93C	Obsidian - Melian			PREP	1.48	0.7	0.11	NO
93.0071		GB134	CS 369	Structure II,3	LM I	Neopalatial	accumul	West Sond 93C	Obsidian - Melian (Dhemenegaki) or Nenezi Dağ			FRAG				TS
93.0072		GA132W	CS 448	Structure I,4	LM I	Neopalatial	accumul	W. outs. Sond 93E	Obsidian - Melian			BL PD	1.17	0.9	0.28	NO
93.0072		GA132W	CS 449	Structure I,4	LM I	Neopalatial	accumul	W. outs. Sond 93E	Obsidian - Melian			BL PD	0.81	1.11	0.29	NO
93.0072		GA132W	CS 450	Structure I,4	LM I	Neopalatial	accumul	W. outs. Sond 93E	Obsidian - Melian			F3	2.48	1.81	0.47	NO
93.0074		GA132W	CS 451	Structure I,4	LM I	Neopalatial	accumul	W. outs. Sond 93E	Obsidian - Melian			BL PD	2	0.74	0.23	NO
93.0074		GA132W	CS 452	Structure I,4	LM I	Neopalatial	accumul	W. outs. Sond 93E	Obsidian - Melian			PREP	1.25	1.03	0.32	NO
93.0074		GA132W	CS 453	Structure I,4	LM I	Neopalatial	accumul	W. outs. Sond 93E	Obsidian - Melian			CORE	2.1	0.92	0.32	NO
93.0095		GA133	CS 445	Structure I,1	LM I	Neopalatial	accumul	West Sond 93F	Obsidian - Melian			BL PD	1.48	0.71	0.16	NO
93.0099		GA133	CS 444	Structure I,1	MM-LM I	Neopalatial	accumul	West Sond 93F	Obsidian - Melian			PREP	1.06	1.14	0.46	NO
93.1020		GE137	CS 90	Structure XIII,1	LM I	Neopalatial	c.destr	aile sud-est	Obsidian - Melian			B/F3	1.37			NO
93.1020		GE137	CS 91	Structure XIII,1	LM I	Neopalatial	c.destr	aile sud-est	Obsidian - Melian			BL PD	1.94	0.82	0.3	NO
93.1020		GE137	CS 88	Structure XIII,1	LM I	Neopalatial	c.destr	aile sud-est	Obsidian - Melian			CHIP				NO
93.1020		GE137	CS 89	Structure XIII,1	LM I	Neopalatial	c.destr	aile sud-est	Obsidian - Melian			CHIP				NO
93.1020		GE137	CS 87	Structure XIII,1	LM I	Neopalatial	c.destr	aile sud-est	Obsidian - Melian			PREP	1.01			NO
93.1020		GE137	CS 92	Structure XIII,1	LM I	Neopalatial	c.destr	aile sud-est	Obsidian - Melian			REJ CT	1.19			NO
93.1022		GE137	CS 93	Structure XIII,1	LM I	Neopalatial	c.destr	aile sud-est	Obsidian - Melian			BL PD	1.03	0.46	0.08	NO
93.1022		GE137	CS 94	Structure XIII,1	LM I	Neopalatial	c.destr	aile sud-est	Obsidian - Melian			BL PD	1.08	broken	0.16	NO
93.1024		GE137	CS 96	Structure XIII,1	LM I	Neopalatial	c.destr	aile sud-est	Obsidian - Melian			BL PD	2.24	broken	0.37	NO
93.1024		GE137	CS 97	Structure XIII,1	LM I	Neopalatial	c.destr	aile sud-est	Obsidian - Melian			BL PD	0.91	0.61	0.14	NO
93.1024		GE137	CS 95	Structure XIII,1	LM I	Neopalatial	c.destr	aile sud-est	Obsidian - Melian			BL REM COR	2.69	1.17	0.26	NO
93.1024		GE137	CS 98	Structure XIII,1	LM I	Neopalatial	c.destr	aile sud-est	Obsidian - Melian			F3	1.2			NO
93.1029		GE137	CS 100	Structure XIII,1	LM I	Neopalatial	accumul	aile sud-est	Obsidian - Melian			BL PD	1.28	0.97	0.26	NO
93.1029		GE137	CS 99	Structure XIII,1	LM I	Neopalatial	accumul	aile sud-est	Obsidian - Melian			BL REM CR	1.49	1.07	0.32	NO
93.1031		GE137	CS101	Structure XIII,1	LM I	Neopalatial	accumul	aile sud-est	Obsidian - Melian			BL REM CR	1.96	1.14	0.29	YES	base	left						end-scraper? / retouched blade
93.1032		GE137	CS103	Structure XIII,1	LM I	Neopalatial	accumul	aile sud-est	Obsidian - Melian			BL PD	0.71	0.7	0.15	NO
93.1032		GE137	CS104	Structure XIII,1	LM I	Neopalatial	accumul	aile sud-est	Obsidian - Melian			BL REM CR	0.47	0.82	0.26	NO
93.1032		GE137	CS105	Structure XIII,1	LM I	Neopalatial	accumul	aile sud-est	Obsidian - Melian			CHIP				NO
93.1032		GE137	CS102	Structure XIII,1	LM I	Neopalatial	accumul	aile sud-est	Obsidian - Melian			REJ BASE	1.15			NO
93.1036		GE137	CS 106	Structure XIII,1	MM-LM I	Neopalatial	accumul	aile sud-est	Obsidian - Melian			B/F3	2.17	1.56	0.57	NO
93.1036		GE137	CS 106	Structure XIII,1	MM-LM I	Neopalatial	accumul	aile sud-est	Obsidian - Melian			B/F3	2.17	1.56	0.57	NO

## Sheet: Protopalatial
Excavation ID	Grid	Chipped Stone ID	General Context	Associated Pottery Date	Period	Deposit Type	Specific Context	Raw Material (Visual ID)	Blank Type	Length (cm)	Width (cm)	Thickness (cm)	Retouch	Retouched implements		Notch		Point		Burin	Interpretative category	Comments
														Direct	Inverse	Direct	Inverse	Direct	Inverse
89.4263	GE134E	CS 1134	Structure IX	MM II	Protopalatial	accumul	aile sud-est	Obsidian - Melian	F2	1.82			NO
91.1041	GA133	CS 443	Structure I,2	MM II	Protopalatial	c.destr	West	Obsidian - Melian	F2	2.52	1.34	0.67	NO
93.0025	GE138N	CS 1377	Structure XV,2	MM II	Protopalatial	c.destr	aile sud-est Son 93B	Obsidian - Melian	BL PD	1.66	0.96	0.25	NO
93.0026	GE138N	CS 1378	Structure XV,2	MM II	Protopalatial	c.destr	aile sud-est Son 93B	Obsidian - Melian	CHIP				NO
93.0028	GE138N	CS 1379	Structure XV,2	MM II	Protopalatial	c.destr	aile sud-est Son 93B	Obsidian - Melian	REJ FC	1.41	1.4	0.42	YES	top/base							trapeze?
93.0028	GE138N	CS 1380	Structure XV,2	MM II	Protopalatial	c.destr	aile sud-est Son 93B	Obsidian - Melian	BL PD	1.8	1.11	0.3	NO
93.0030	GE138N	CS 1381	Structure XV,2	MM II	Protopalatial	c.destr	aile sud-est Son 93B	Obsidian - Melian	B/F3				NO
93.0030	GE138N	CS 1382	Structure XV,2	MM II	Protopalatial	c.destr	aile sud-est Son 93B	Obsidian - Melian	BL PD	2.39	0.85	0.24	NO
93.0030	GE138N	CS 1383	Structure XV,2	MM II	Protopalatial	c.destr	aile sud-est Son 93B	Obsidian - Melian	CHIP				NO
93.0030	GE138N	CS 1384	Structure XV,2	MM II	Protopalatial	c.destr	aile sud-est Son 93B	Obsidian - Melian	CHIP				NO
93.0030	GE138N	CS 1385	Structure XV,2	MM II	Protopalatial	c.destr	aile sud-est Son 93B	Obsidian - Melian	CHIP				NO
93.0030	GE138N	CS 1385	Structure XV,2	MM II	Protopalatial	c.destr	aile sud-est Son 93B	Obsidian - Melian	CHIP				NO
93.0033	GE138N	CS 1387	Structure XV,2	MM II	Protopalatial	c.destr	aile sud-est Son 93B	Obsidian - Melian	CHIP				NO
93.0101	GA133	CS 438	Structure I,1	MM II	Protopalatial	c.destr	West Sond 93F	Obsidian - Melian	B/F3	1.42	0.86	0.43	NO
93.0101	GA133	CS 439	Structure I,1	MM II	Protopalatial	c.destr	West Sond 93F	Obsidian - Melian	BL REM CR	0.91	1.37	0.31	NO
93.0101	GA133	CS 440	Structure I,1	MM II	Protopalatial	c.destr	West Sond 93F	Obsidian - Melian	BL PD	1.82	0.58	0.14	NO
93.0101	GA133	CS 441	Structure I,1	MM II	Protopalatial	c.destr	West Sond 93F	Obsidian - Melian	BL PD	0.91	0.71	0.19	NO
93.0102	GA133	CS 442	Structure I,1	MM II	Protopalatial	c.destr	West Sond 93F	Obsidian - Melian	F2	2.23	1.45	0.61	NO
93.0549	FZ139E	CS 628	Structure X,20 (cent.)	MM II	Protopalatial	accumul	E.outside	Obsidian - Melian	BL PD	2.64	0.71	0.23	NO

## Sheet: Uncertain
Excavation ID	Grid	Chipped Stone ID	General Context	Associated Pottery Date	Period	Deposit Type	Specific Context	Raw Material (Visual ID)	Blank Type	Length (cm)	Width (cm)	Thickness (cm)	Retouch	Retouched implements		Notch		Point		Burin	Interpretative category	Comments
														Direct	Inverse	Direct	Inverse	Direct	Inverse
89.4103	GE135	CS 1391	Structure IX,?	?	uncertain	?	?	Obsidian - Melian	BL PD	1.1	0.56	0.09	NO
89.4319	GC134	CS 1399	Structure X, ?	?	uncertain	?	?	Obsidian - Melian	BL PD	2.22	0.76	0.2	NO
90.0011	GC137	CS 1400	?	?	uncertain	?	?	Obsidian - Melian	BL PD	2.59	0.79	0.23	NO
90.0011	GC137	CS 1401	?	?	uncertain	?	?	Obsidian - Melian	BL PD	2.46	0.94	0.27	NO
90.0011	GC137	CS 1403	?	?	uncertain	?	?	Obsidian - Melian	F3	2.29			NO
90.0011	GC137	CS 1404	?	?	uncertain	?	?	Obsidian - Melian	F3	1.19			NO
90.0011	GC137	CS 1402	?	?	uncertain	?	?	Obsidian - Melian	REJ FC	1.49	1.12	0.3	NO
90.0027	GC137	CS 1396	Structure X, ?	?	uncertain	?	?	Obsidian - Melian	F3	1.28			NO
90.0027	GC137	CS 1397	Structure X, ?	?	uncertain	?	?	Obsidian - Melian	F3	1.44			NO
90.0027	GC137	CS 1395	Structure X, ?	?	uncertain	?	?	Obsidian - Melian / NNZD?	BL PD	1.88	1.19	0.28	NO
92.0509	GB140	CS 1398	?	?	uncertain	?	?	Obsidian - Melian	CORE	1.81	1.8	0.99	NO
93.0595	GE137/138E	CS 1306	Structure XIII,3	?	uncertain	?	?	Obsidian - Melian	BL REM CR	2.22	0.94	0.26	NO
1990	GB137/GC137	CS 1392	les murs	surface	uncertain	surface		Obsidian - Melian	CORE	2.27	1.34	0.39	NO
1990	GB137/GC137	CS 1393	les murs	surface	uncertain	surface		Obsidian - Melian	F2	2			NO
89.4222	GE134	CS 1131	Structure IX,1	pré-Vénitien	uncertain	sol	aile SW (Vénit.)	Obsidian - Melian	BL	2.78	1.27	0.41	NO
89.4222	GE134	CS 1129	Structure IX,1	pré-Vénitien	uncertain	sol	aile SW (Vénit.)	Obsidian - Melian	BL PD	1.9	0.81	0.27	NO
89.4222	GE134	CS 1130	Structure IX,1	pré-Vénitien	uncertain	sol	aile SW (Vénit.)	Obsidian - Melian	BL PD	1.19	0.86	0.2	NO
89.4222	GE134	CS 1132	Structure IX,1	pré-Vénitien	uncertain	sol	aile SW (Vénit.)	Obsidian - Melian	F3	1.21			NO
89.4326	GA134 (partie nord)	CS 437	Structure II,1	varié	uncertain	nettoyage	west (sond)	Obsidian - Melian	BL PD	2.11	0.76	0.2	NO
92.0001	FZ137	CS 538	Square FZ	?	uncertain	?	?	Obsidian - Melian	BL PD	1.36	0.63	0.17	NO
92.0001	FZ137	CS 539	Square FZ	?	uncertain	?	?	Obsidian - Melian	BL PD	2.43	1.73	0.43	NO
92.0001	FZ137	CS 537	Square FZ	?	uncertain	?	?	Obsidian - Melian	F3	2.14	1.54	0.62	NO
